# Supplementary material for: Choosing mates based on the diet of your ancestors: replication of non-genetic assortative mating in Drosophila melanogaster
Source: PeerJ. 2015 Aug 6;3:e1173. doi: 10.7717/peerj.1173 (PMC4558060; doi:10.7717/peerj.1173)
Supplement: Supplemental Information 5 [file peerj-03-1173-s005.xlsx]

## Sheet: Sheet1
date	genotype	Number of males held together before assay	Wing clipping pattern was matched within treatment or mismatched	Week 1 set or week 2 set? (generation time is 2 weeks, so sets were staggered to have flies out each week)	Plate # within a batch	Assay start time	AM or PM?	Order of mating within a plate	Well position	Copulation initiation time (first pair to mate)	Copulation end time (first pair to mate)	Male wing clip (first pair to mate)	Female wing clip (first pair to mate)	Mating pattern (first pair to mate)	Treatment of first female to mate	Treatment of first male to mate	Diet treatment of first mating pair, (female x male)	Binary: assortative or no?	Loader	Loader	Data recorder	Copulation latency	Latency as integer	Copulation duration	Duration as integer
2013-03-14	allRAL	10	matched	2	1	10:27:00	am	NA	B6	10:39:00	10:43:00	R	R	assortative	CMY	CMY	CMY	1	NA	NA	Mike	00:12:00	12	00:04:00	4
2013-03-14	allRAL	10	matched	2	1	10:27:00	am	NA	D4	10:39:00	10:48:00	R	R	assortative	CMY	CMY	CMY	1	NA	NA	Mike	00:12:00	12	00:09:00	9
2013-03-14	allRAL	10	matched	2	1	10:27:00	am	NA	B1	10:43:00	10:51:00	R	R	assortative	CMY	CMY	CMY	1	NA	NA	Mike	00:16:00	16	00:08:00	8
2013-03-14	allRAL	10	matched	2	1	10:27:00	am	NA	C1	10:43:00	10:47:00	R	R	assortative	CMY	CMY	CMY	1	NA	NA	Mike	00:16:00	16	00:04:00	4
2013-03-14	allRAL	10	matched	2	1	10:27:00	am	NA	D5	10:43:00	10:47:00	R	R	assortative	CMY	CMY	CMY	1	NA	NA	Mike	00:16:00	16	00:04:00	4
2013-03-14	allRAL	10	matched	2	1	10:27:00	am	NA	B6	10:51:00	10:55:00	R	R	assortative	CMY	CMY	CMY	1	NA	NA	Mike	00:24:00	24	00:04:00	4
2013-03-14	allRAL	10	matched	2	2	10:34:00	am	NA	B5	11:01:00	11:16:00	R	R	assortative	CMY	CMY	CMY	1	NA	NA	Ali	00:27:00	27	00:15:00	15
2013-03-14	allRAL	10	matched	2	3	10:42:00	am	NA	A2	11:03:00	NA	R	R	assortative	CMY	CMY	CMY	1	NA	NA	Veronica	00:21:00	21	#VALUE!	#VALUE!
2013-03-14	allRAL	10	matched	2	3	10:42:00	am	NA	A4	11:34:00	NA	R	R	assortative	CMY	CMY	CMY	1	NA	NA	Veronica	00:52:00	52	#VALUE!	#VALUE!
2013-03-14	allRAL	10	matched	2	3	10:42:00	am	NA	B4	11:04:00	NA	R	R	assortative	CMY	CMY	CMY	1	NA	NA	Veronica	00:22:00	22	#VALUE!	#VALUE!
2013-03-14	allRAL	10	matched	2	3	10:42:00	am	NA	B5	10:56:00	NA	R	R	assortative	CMY	CMY	CMY	1	NA	NA	Veronica	00:14:00	14	#VALUE!	#VALUE!
2013-03-14	allRAL	10	matched	2	3	10:42:00	am	NA	B6	11:25:00	NA	R	R	assortative	CMY	CMY	CMY	1	NA	NA	Veronica	00:43:00	43	#VALUE!	#VALUE!
2013-03-14	allRAL	10	matched	2	3	10:42:00	am	NA	C1	10:50:00	NA	R	R	assortative	CMY	CMY	CMY	1	NA	NA	Veronica	00:08:00	8	#VALUE!	#VALUE!
2013-03-14	allRAL	10	matched	2	3	10:42:00	am	NA	C6	11:06:00	NA	R	R	assortative	CMY	CMY	CMY	1	NA	NA	Veronica	00:24:00	24	#VALUE!	#VALUE!
2013-03-14	allRAL	10	matched	2	3	10:42:00	am	NA	D4	11:07:00	NA	R	R	assortative	CMY	CMY	CMY	1	NA	NA	Veronica	00:25:00	25	#VALUE!	#VALUE!
2013-03-14	allRAL	10	matched	2	3	10:42:00	am	NA	D6	10:56:00	NA	R	R	assortative	CMY	CMY	CMY	1	NA	NA	Veronica	00:14:00	14	#VALUE!	#VALUE!
2013-03-14	allRAL	10	matched	2	4	10:45:00	am	NA	B5	10:57:00	NA	R	R	assortative	CMY	CMY	CMY	1	NA	NA	Michael	00:12:00	12	#VALUE!	#VALUE!
2013-03-14	allRAL	10	matched	2	4	10:45:00	am	NA	A3	11:08:00	11:12:00	R	R	assortative	CMY	CMY	CMY	1	NA	NA	Michael	00:23:00	23	00:04:00	4
2013-03-14	allRAL	10	matched	2	4	10:45:00	am	NA	B3	11:08:00	11:12:00	R	R	assortative	CMY	CMY	CMY	1	NA	NA	Michael	00:23:00	23	00:04:00	4
2013-03-14	allRAL	10	matched	2	4	10:45:00	am	NA	A5	11:17:00	11:21:00	R	R	assortative	CMY	CMY	CMY	1	NA	NA	Michael	00:32:00	32	00:04:00	4
2013-03-14	allRAL	10	matched	2	1	10:27:00	am	NA	D3	10:35:00	10:39:00	L	R	disassortative	CMY	Starch	CxS	0	NA	NA	Mike	00:08:00	8	00:04:00	4
2013-03-14	allRAL	10	matched	2	1	10:27:00	am	NA	C5	10:43:00	10:47:00	L	R	disassortative	CMY	Starch	CxS	0	NA	NA	Mike	00:16:00	16	00:04:00	4
2013-03-14	allRAL	10	matched	2	1	10:27:00	am	NA	B2	10:47:00	10:55:00	L	R	disassortative	CMY	Starch	CxS	0	NA	NA	Mike	00:20:00	20	00:08:00	8
2013-03-14	allRAL	10	matched	2	1	10:27:00	am	NA	B5	10:55:00	10:59:00	L	R	disassortative	CMY	Starch	CxS	0	NA	NA	Mike	00:28:00	28	00:04:00	4
2013-03-14	allRAL	10	matched	2	1	10:27:00	am	NA	C5	10:55:00	10:59:00	L	R	disassortative	CMY	Starch	CxS	0	NA	NA	Mike	00:28:00	28	00:04:00	4
2013-03-14	allRAL	10	matched	2	1	10:27:00	am	NA	C2	10:59:00	11:07:00	L	R	disassortative	CMY	Starch	CxS	0	NA	NA	Mike	00:32:00	32	00:08:00	8
2013-03-14	allRAL	10	matched	2	1	10:27:00	am	NA	C4	11:11:00	11:15:00	L	R	disassortative	CMY	Starch	CxS	0	NA	NA	Mike	00:44:00	44	00:04:00	4
2013-03-14	allRAL	10	matched	2	2	10:34:00	am	NA	A1	10:46:00	10:53:00	L	R	disassortative	CMY	Starch	CxS	0	NA	NA	Ali	00:12:00	12	00:07:00	7
2013-03-14	allRAL	10	matched	2	2	10:34:00	am	NA	C6	10:54:00	NA	L	R	disassortative	CMY	Starch	CxS	0	NA	NA	Ali	00:20:00	20	#VALUE!	#VALUE!
2013-03-14	allRAL	10	matched	2	3	10:42:00	am	NA	C2	11:03:00	NA	L	R	disassortative	CMY	Starch	CxS	0	NA	NA	Veronica	00:21:00	21	#VALUE!	#VALUE!
2013-03-14	allRAL	10	matched	2	3	10:42:00	am	NA	C5	11:18:00	NA	L	R	disassortative	CMY	Starch	CxS	0	NA	NA	Veronica	00:36:00	36	#VALUE!	#VALUE!
2013-03-14	allRAL	10	matched	2	1	10:27:00	am	NA	D3	10:43:00	10:51:00	both mating assortative		assortative	NA	NA	NA	1	NA	NA	Mike	00:16:00	16	00:08:00	8
2013-03-14	allRAL	10	matched	2	2	10:34:00	am	NA	D5	10:54:00	NA	both mating assortative		assortative	NA	NA	NA	1	NA	NA	Ali	00:20:00	20	#VALUE!	#VALUE!
2013-03-14	allRAL	10	matched	2	1	10:27:00	am	NA	B3	10:47:00	10:55:00	R	L	disassortative	Starch	CMY	SxC	0	NA	NA	Mike	00:20:00	20	00:08:00	8
2013-03-14	allRAL	10	matched	2	1	10:27:00	am	NA	A3	10:47:00	10:55:00	R	L	disassortative	Starch	CMY	SxC	0	NA	NA	Mike	00:20:00	20	00:08:00	8
2013-03-14	allRAL	10	matched	2	1	10:27:00	am	NA	A6	10:51:00	10:55:00	R	L	disassortative	Starch	CMY	SxC	0	NA	NA	Mike	00:24:00	24	00:04:00	4
2013-03-14	allRAL	10	matched	2	1	10:27:00	am	NA	A1	10:55:00	10:59:00	R	L	disassortative	Starch	CMY	SxC	0	NA	NA	Mike	00:28:00	28	00:04:00	4
2013-03-14	allRAL	10	matched	2	1	10:27:00	am	NA	D1	10:59:00	11:07:00	R	L	disassortative	Starch	CMY	SxC	0	NA	NA	Mike	00:32:00	32	00:08:00	8
2013-03-14	allRAL	10	matched	2	2	10:34:00	am	NA	B2	11:11:00	NA	R	L	disassortative	Starch	CMY	SxC	0	NA	NA	Ali	00:37:00	37	#VALUE!	#VALUE!
2013-03-14	allRAL	10	matched	2	3	10:42:00	am	NA	B2	10:58:00	NA	R	L	disassortative	Starch	CMY	SxC	0	NA	NA	Veronica	00:16:00	16	#VALUE!	#VALUE!
2013-03-14	allRAL	10	matched	2	3	10:42:00	am	NA	D1	11:03:00	NA	R	L	disassortative	Starch	CMY	SxC	0	NA	NA	Veronica	00:21:00	21	#VALUE!	#VALUE!
2013-03-14	allRAL	10	matched	2	3	10:42:00	am	NA	D2	10:57:00	NA	R	L	disassortative	Starch	CMY	SxC	0	NA	NA	Veronica	00:15:00	15	#VALUE!	#VALUE!
2013-03-14	allRAL	10	matched	2	3	10:42:00	am	NA	D5	10:50:00	NA	R	L	disassortative	Starch	CMY	SxC	0	NA	NA	Veronica	00:08:00	8	#VALUE!	#VALUE!
2013-03-14	allRAL	10	matched	2	4	10:45:00	am	NA	D2	11:01:00	11:29:00	R	L	disassortative	Starch	CMY	SxC	0	NA	NA	Michael	00:16:00	16	00:28:00	28
2013-03-14	allRAL	10	matched	2	4	10:45:00	am	NA	C5	11:20:00	11:24:00	R	L	disassortative	Starch	CMY	SxC	0	NA	NA	Michael	00:35:00	35	00:04:00	4
2013-03-14	allRAL	10	matched	2	1	10:27:00	am	NA	A6	10:59:00	11:07:00	L	L	assortative	Starch	Starch	Starch	1	NA	NA	Mike	00:32:00	32	00:08:00	8
2013-03-14	allRAL	10	matched	2	2	10:34:00	am	NA	A3	10:55:00	10:59:00	L	L	assortative	Starch	Starch	Starch	1	NA	NA	Ali	00:21:00	21	00:04:00	4
2013-03-14	allRAL	10	matched	2	2	10:34:00	am	NA	A2	11:21:00	NA	L	L	assortative	Starch	Starch	Starch	1	NA	NA	Ali	00:47:00	47	#VALUE!	#VALUE!
2013-03-14	allRAL	10	matched	2	2	10:34:00	am	NA	C2	11:00:00	NA	L	L	assortative	Starch	Starch	Starch	1	NA	NA	Ali	00:26:00	26	#VALUE!	#VALUE!
2013-03-14	allRAL	10	matched	2	2	10:34:00	am	NA	C4	11:05:00	11:24:00	L	L	assortative	Starch	Starch	Starch	1	NA	NA	Ali	00:31:00	31	00:19:00	19
2013-03-14	allRAL	10	matched	2	2	10:34:00	am	NA	D6	11:10:00	NA	L	L	assortative	Starch	Starch	Starch	1	NA	NA	Ali	00:36:00	36	#VALUE!	#VALUE!
2013-03-14	allRAL	10	matched	2	3	10:42:00	am	NA	A1	10:59:00	NA	L	L	assortative	Starch	Starch	Starch	1	NA	NA	Veronica	00:17:00	17	#VALUE!	#VALUE!
2013-03-14	allRAL	10	matched	2	3	10:42:00	am	NA	A6	10:56:00	NA	L	L	assortative	Starch	Starch	Starch	1	NA	NA	Veronica	00:14:00	14	#VALUE!	#VALUE!
2013-03-14	allRAL	10	matched	2	3	10:42:00	am	NA	C3	10:50:00	NA	L	L	assortative	Starch	Starch	Starch	1	NA	NA	Veronica	00:08:00	8	#VALUE!	#VALUE!
2013-03-14	allRAL	10	matched	2	3	10:42:00	am	NA	C4	11:29:00	NA	L	L	assortative	Starch	Starch	Starch	1	NA	NA	Veronica	00:47:00	47	#VALUE!	#VALUE!
2013-03-14	allRAL	10	matched	2	4	10:45:00	am	NA	A2	10:57:00	NA	L	L	assortative	Starch	Starch	Starch	1	NA	NA	Michael	00:12:00	12	#VALUE!	#VALUE!
2013-03-14	allRAL	10	matched	2	4	10:45:00	am	NA	B4	11:08:00	11:12:00	L	L	assortative	Starch	Starch	Starch	1	NA	NA	Michael	00:23:00	23	00:04:00	4
2013-03-14	Canton-S	10	matched	2	6	10:35:00	am	1	C3	10:47:00	10:51:00	L	L	assortative	Starch	Starch	Starch	1	NA	NA	Michael	00:12:00	12	00:04:00	4
2013-03-21	allRAL	10	matched	1	1	09:52:00	am	11	A5	10:05:00	NA	L	L	assortative	CMY	CMY	CMY	1	Michael and Veronica	NA	Michael	00:13:00	13	#VALUE!	#VALUE!
2013-03-21	allRAL	10	matched	1	1	09:52:00	am	17	D3	10:13:00	NA	L	L	assortative	CMY	CMY	CMY	1	Michael and Veronica	NA	Michael	00:21:00	21	#VALUE!	#VALUE!
2013-03-21	allRAL	10	matched	1	1	09:52:00	am	6	D3	10:01:00	NA	R	L	disassortative	CMY	Starch	CxS	0	Michael and Veronica	NA	Michael	00:09:00	9	#VALUE!	#VALUE!
2013-03-21	allRAL	10	matched	1	1	09:52:00	am	13	B5	10:06:00	NA	R	L	disassortative	CMY	Starch	CxS	0	Michael and Veronica	NA	Michael	00:14:00	14	#VALUE!	#VALUE!
2013-03-21	allRAL	10	matched	1	1	09:52:00	am	19	B3	10:30:00	NA	R	L	disassortative	CMY	Starch	CxS	0	Michael and Veronica	NA	Michael	00:38:00	38	#VALUE!	#VALUE!
2013-03-21	allRAL	10	matched	1	1	09:52:00	am	1	C1	09:55:00	NA	L	R	disassortative	Starch	CMY	SxC	0	Michael and Veronica	NA	Michael	00:03:00	3	#VALUE!	#VALUE!
2013-03-21	allRAL	10	matched	1	1	09:52:00	am	2	B6	09:57:00	NA	L	R	disassortative	Starch	CMY	SxC	0	Michael and Veronica	NA	Michael	00:05:00	5	#VALUE!	#VALUE!
2013-03-21	allRAL	10	matched	1	1	09:52:00	am	5	D1	09:59:00	NA	L	R	disassortative	Starch	CMY	SxC	0	Michael and Veronica	NA	Michael	00:07:00	7	#VALUE!	#VALUE!
2013-03-21	allRAL	10	matched	1	1	09:52:00	am	7	D4	10:02:00	NA	L	R	disassortative	Starch	CMY	SxC	0	Michael and Veronica	NA	Michael	00:10:00	10	#VALUE!	#VALUE!
2013-03-21	allRAL	10	matched	1	1	09:52:00	am	15	C6	10:09:00	NA	L	R	disassortative	Starch	CMY	SxC	0	Michael and Veronica	NA	Michael	00:17:00	17	#VALUE!	#VALUE!
2013-03-21	allRAL	10	matched	1	1	09:52:00	am	18	B4	10:21:00	NA	L	R	disassortative	Starch	CMY	SxC	0	Michael and Veronica	NA	Michael	00:29:00	29	#VALUE!	#VALUE!
2013-03-21	allRAL	10	matched	1	1	09:52:00	am	3	C5	09:58:00	NA	R	R	assortative	Starch	Starch	Starch	1	Michael and Veronica	NA	Michael	00:06:00	6	#VALUE!	#VALUE!
2013-03-21	allRAL	10	matched	1	1	09:52:00	am	4	A1	09:59:00	NA	R	R	assortative	Starch	Starch	Starch	1	Michael and Veronica	NA	Michael	00:07:00	7	#VALUE!	#VALUE!
2013-03-21	allRAL	10	matched	1	1	09:52:00	am	8	D5	10:03:00	NA	R	R	assortative	Starch	Starch	Starch	1	Michael and Veronica	NA	Michael	00:11:00	11	#VALUE!	#VALUE!
2013-03-21	allRAL	10	matched	1	1	09:52:00	am	9	D2	10:03:00	NA	R	R	assortative	Starch	Starch	Starch	1	Michael and Veronica	NA	Michael	00:11:00	11	#VALUE!	#VALUE!
2013-03-21	allRAL	10	matched	1	1	09:52:00	am	10	D6	10:03:00	NA	R	R	assortative	Starch	Starch	Starch	1	Michael and Veronica	NA	Michael	00:11:00	11	#VALUE!	#VALUE!
2013-03-21	allRAL	10	matched	1	1	09:52:00	am	12	A2	10:05:00	NA	R	R	assortative	Starch	Starch	Starch	1	Michael and Veronica	NA	Michael	00:13:00	13	#VALUE!	#VALUE!
2013-03-21	allRAL	10	matched	1	1	09:52:00	am	14	C4	10:08:00	NA	R	R	assortative	Starch	Starch	Starch	1	Michael and Veronica	NA	Michael	00:16:00	16	#VALUE!	#VALUE!
2013-03-21	allRAL	10	matched	1	3	15:11:00	pm	3	B1	15:21:00	NA	L	L	assortative	CMY	CMY	CMY	1	Michael and Mike	NA	Michael	00:10:00	10	#VALUE!	#VALUE!
2013-03-21	allRAL	10	matched	1	3	15:11:00	pm	7	A4	15:37:00	NA	L	L	assortative	CMY	CMY	CMY	1	Michael and Mike	NA	Michael	00:26:00	26	#VALUE!	#VALUE!
2013-03-21	allRAL	10	matched	1	3	15:11:00	pm	9	A3	15:48:00	NA	L	L	assortative	CMY	CMY	CMY	1	Michael and Mike	NA	Michael	00:37:00	37	#VALUE!	#VALUE!
2013-03-21	allRAL	10	matched	1	3	15:11:00	pm	1	B3	15:17:00	NA	R	L	disassortative	CMY	Starch	CxS	0	Michael and Mike	NA	Michael	00:06:00	6	#VALUE!	#VALUE!
2013-03-21	allRAL	10	matched	1	3	15:11:00	pm	5	B2	15:26:00	NA	R	L	disassortative	CMY	Starch	CxS	0	Michael and Mike	NA	Michael	00:15:00	15	#VALUE!	#VALUE!
2013-03-21	allRAL	10	matched	1	3	15:11:00	pm	6	A6	15:28:00	NA	L	R	disassortative	Starch	CMY	SxC	0	Michael and Mike	NA	Michael	00:17:00	17	#VALUE!	#VALUE!
2013-03-21	allRAL	10	matched	1	3	15:11:00	pm	8	A5	15:48:00	NA	R	R	assortative	Starch	Starch	Starch	1	Michael and Mike	NA	Michael	00:37:00	37	#VALUE!	#VALUE!
2013-03-21	Canton-S	10	matched	1	2	09:46:00	am	2	B6	10:09:00	NA	L	L	assortative	CMY	CMY	CMY	1	Michael and Mike	NA	Robbie and Michael	00:23:00	23	#VALUE!	#VALUE!
2013-03-21	Canton-S	10	matched	1	2	09:46:00	am	5	D4	NA	NA	L	L	assortative	CMY	CMY	CMY	1	Michael and Mike	NA	Robbie and Michael	#VALUE!	#VALUE!	#VALUE!	#VALUE!
2013-03-21	Canton-s	10	matched	1	2	09:46:00	am	NA	C5	10:15:00	NA	no clip	L	disassortative	CMY	Starch	CxS	0	michael and mike	NA	Michael	00:29:00	29	#VALUE!	#VALUE!
2013-03-21	Canton-S	10	matched	1	4	15:09:00	pm	3	B1	15:35:00	NA	L	R	disassortative	Starch	CMY	SxC	0	Michael and Mike	NA	Michael	00:26:00	26	#VALUE!	#VALUE!
2013-03-21	Canton-S	10	matched	1	4	15:09:00	pm	1	C1	15:29:00	NA	L	L	assortative	CMY	CMY	CMY	1	Michael and Mike	NA	Michael	00:20:00	20	#VALUE!	#VALUE!
2013-03-21	Canton-S	10	matched	1	4	15:09:00	pm	4	A5	15:47:00	NA	L	L	assortative	CMY	CMY	CMY	1	Michael and Mike	NA	Michael	00:38:00	38	#VALUE!	#VALUE!
2013-03-21	Canton-s	10	matched	1	4	13:09:00	pm	NA	A1	13:33:00	NA	no clip	L	disassortative	CMY	Starch	CxS	0	michael and mike	NA	Robbie and Michael	00:24:00	24	#VALUE!	#VALUE!
2013-03-22	allRAL	10	matched	1	1	10:18:00	am	4	B6	10:25:00	NA	L	L	assortative	CMY	CMY	CMY	1	Michael and Mike	NA	Michael & Robbie	00:07:00	7	#VALUE!	#VALUE!
2013-03-22	allRAL	10	matched	1	1	10:18:00	am	6	C4	10:26:00	NA	L	L	assortative	CMY	CMY	CMY	1	Michael and Mike	NA	Michael & Robbie	00:08:00	8	#VALUE!	#VALUE!
2013-03-22	allRAL	10	matched	1	1	10:18:00	am	7	C1	10:27:00	NA	L	L	assortative	CMY	CMY	CMY	1	Michael and Mike	NA	Michael & Robbie	00:09:00	9	#VALUE!	#VALUE!
2013-03-22	allRAL	10	matched	1	1	10:18:00	am	8	A1	10:27:00	NA	L	L	assortative	CMY	CMY	CMY	1	Michael and Mike	NA	Michael & Robbie	00:09:00	9	#VALUE!	#VALUE!
2013-03-22	allRAL	10	matched	1	1	10:18:00	am	11	D1	10:30:00	NA	L	L	assortative	CMY	CMY	CMY	1	Michael and Mike	NA	Michael & Robbie	00:12:00	12	#VALUE!	#VALUE!
2013-03-22	allRAL	10	matched	1	1	10:18:00	am	16	B3	10:36:00	NA	L	L	assortative	CMY	CMY	CMY	1	Michael and Mike	NA	Michael & Robbie	00:18:00	18	#VALUE!	#VALUE!
2013-03-22	allRAL	10	matched	1	1	10:18:00	am	17	B5	10:37:00	NA	L	L	assortative	CMY	CMY	CMY	1	Michael and Mike	NA	Michael & Robbie	00:19:00	19	#VALUE!	#VALUE!
2013-03-22	allRAL	10	matched	1	1	10:18:00	am	22	C6	10:45:00	NA	L	L	assortative	CMY	CMY	CMY	1	Michael and Mike	NA	Michael & Robbie	00:27:00	27	#VALUE!	#VALUE!
2013-03-22	allRAL	10	matched	1	1	10:18:00	am	1	D5	10:21:00	NA	R	L	disassortative	CMY	Starch	CxS	0	Michael and Mike	NA	Michael & Robbie	00:03:00	3	#VALUE!	#VALUE!
2013-03-22	allRAL	10	matched	1	1	10:18:00	am	9	A5	10:28:00	NA	R	L	disassortative	CMY	Starch	CxS	0	Michael and Mike	NA	Michael & Robbie	00:10:00	10	#VALUE!	#VALUE!
2013-03-22	allRAL	10	matched	1	1	10:18:00	am	15	D6	10:35:00	NA	R	L	disassortative	CMY	Starch	CxS	0	Michael and Mike	NA	Michael & Robbie	00:17:00	17	#VALUE!	#VALUE!
2013-03-22	allRAL	10	matched	1	1	10:18:00	am	19	B2	10:42:00	NA	R	L	disassortative	CMY	Starch	CxS	0	Michael and Mike	NA	Michael & Robbie	00:24:00	24	#VALUE!	#VALUE!
2013-03-22	allRAL	10	matched	1	1	10:18:00	am	20	A2	10:42:00	NA	R	L	disassortative	CMY	Starch	CxS	0	Michael and Mike	NA	Michael & Robbie	00:24:00	24	#VALUE!	#VALUE!
2013-03-22	allRAL	10	matched	1	1	10:18:00	am	5	C5	10:26:00	NA	L	R	disassortative	Starch	CMY	SxC	0	Michael and Mike	NA	Michael & Robbie	00:08:00	8	#VALUE!	#VALUE!
2013-03-22	allRAL	10	matched	1	1	10:18:00	am	12	C3	10:32:00	NA	L	R	disassortative	Starch	CMY	SxC	0	Michael and Mike	NA	Michael & Robbie	00:14:00	14	#VALUE!	#VALUE!
2013-03-22	allRAL	10	matched	1	1	10:18:00	am	13	D3	10:33:00	NA	L	R	disassortative	Starch	CMY	SxC	0	Michael and Mike	NA	Michael & Robbie	00:15:00	15	#VALUE!	#VALUE!
2013-03-22	allRAL	10	matched	1	1	10:18:00	am	18	D4	10:39:00	NA	L	R	disassortative	Starch	CMY	SxC	0	Michael and Mike	NA	Michael & Robbie	00:21:00	21	#VALUE!	#VALUE!
2013-03-22	allRAL	10	matched	1	1	10:18:00	am	2	A6	10:23:00	NA	R	R	assortative	Starch	Starch	Starch	1	Michael and Mike	NA	Michael & Robbie	00:05:00	5	#VALUE!	#VALUE!
2013-03-22	allRAL	10	matched	1	1	10:18:00	am	3	B1	10:25:00	NA	R	R	assortative	Starch	Starch	Starch	1	Michael and Mike	NA	Michael & Robbie	00:07:00	7	#VALUE!	#VALUE!
2013-03-22	allRAL	10	matched	1	1	10:18:00	am	10	C2	10:29:00	NA	R	R	assortative	Starch	Starch	Starch	1	Michael and Mike	NA	Michael & Robbie	00:11:00	11	#VALUE!	#VALUE!
2013-03-22	allRAL	10	matched	1	1	10:18:00	am	14	A4	10:35:00	NA	R	R	assortative	Starch	Starch	Starch	1	Michael and Mike	NA	Michael & Robbie	00:17:00	17	#VALUE!	#VALUE!
2013-03-22	allRAL	10	matched	1	1	10:18:00	am	21	B4	10:44:00	NA	R	R	assortative	Starch	Starch	Starch	1	Michael and Mike	NA	Michael & Robbie	00:26:00	26	#VALUE!	#VALUE!
2013-03-22	allRAL	10	matched	1	3	15:06:00	pm	2	D6	15:14:00	NA	L	L	assortative	CMY	CMY	CMY	1	Michael and Ali	NA	Michael	00:08:00	8	#VALUE!	#VALUE!
2013-03-22	allRAL	10	matched	1	3	15:06:00	pm	8	D3	15:21:00	NA	L	L	assortative	CMY	CMY	CMY	1	Michael and Ali	NA	Michael	00:15:00	15	#VALUE!	#VALUE!
2013-03-22	allRAL	10	matched	1	3	15:06:00	pm	19	A6	15:52:00	NA	L	L	assortative	CMY	CMY	CMY	1	Michael and Ali	NA	Michael	00:46:00	46	#VALUE!	#VALUE!
2013-03-22	allRAL	10	matched	1	3	15:06:00	pm	5	D4	15:18:00	NA	R	L	disassortative	CMY	Starch	CxS	0	Michael and Ali	NA	Michael	00:12:00	12	#VALUE!	#VALUE!
2013-03-22	allRAL	10	matched	1	3	15:06:00	pm	6	D2	15:18:00	NA	R	L	disassortative	CMY	Starch	CxS	0	Michael and Ali	NA	Michael	00:12:00	12	#VALUE!	#VALUE!
2013-03-22	allRAL	10	matched	1	3	15:06:00	pm	9	B2	15:21:00	NA	R	L	disassortative	CMY	Starch	CxS	0	Michael and Ali	NA	Michael	00:15:00	15	#VALUE!	#VALUE!
2013-03-22	allRAL	10	matched	1	3	15:06:00	pm	10	B6	15:29:00	NA	R	L	disassortative	CMY	Starch	CxS	0	Michael and Ali	NA	Michael	00:23:00	23	#VALUE!	#VALUE!
2013-03-22	allRAL	10	matched	1	3	15:06:00	pm	11	B5	15:34:00	NA	R	L	disassortative	CMY	Starch	CxS	0	Michael and Ali	NA	Michael	00:28:00	28	#VALUE!	#VALUE!
2013-03-22	allRAL	10	matched	1	3	15:06:00	pm	13	C5	15:40:00	NA	R	L	disassortative	CMY	Starch	CxS	0	Michael and Ali	NA	Michael	00:34:00	34	#VALUE!	#VALUE!
2013-03-22	allRAL	10	matched	1	3	15:06:00	pm	14	A3	15:40:00	NA	R	L	disassortative	CMY	Starch	CxS	0	Michael and Ali	NA	Michael	00:34:00	34	#VALUE!	#VALUE!
2013-03-22	allRAL	10	matched	1	3	15:06:00	pm	15	C3	15:43:00	NA	R	L	disassortative	CMY	Starch	CxS	0	Michael and Ali	NA	Michael	00:37:00	37	#VALUE!	#VALUE!
2013-03-22	allRAL	10	matched	1	3	15:06:00	pm	16	A4	15:43:00	NA	R	L	disassortative	CMY	Starch	CxS	0	Michael and Ali	NA	Michael	00:37:00	37	#VALUE!	#VALUE!
2013-03-22	allRAL	10	matched	1	3	15:06:00	pm	17	B3	15:49:00	NA	R	L	disassortative	CMY	Starch	CxS	0	Michael and Ali	NA	Michael	00:43:00	43	#VALUE!	#VALUE!
2013-03-22	allRAL	10	matched	1	3	15:06:00	pm	1	A5	15:09:00	NA	L	R	disassortative	Starch	CMY	SxC	0	Michael and Ali	NA	Michael	00:03:00	3	#VALUE!	#VALUE!
2013-03-22	allRAL	10	matched	1	3	15:06:00	pm	3	C1	15:15:00	NA	L	R	disassortative	Starch	CMY	SxC	0	Michael and Ali	NA	Michael	00:09:00	9	#VALUE!	#VALUE!
2013-03-22	allRAL	10	matched	1	3	15:06:00	pm	4	B4	15:18:00	NA	L	R	disassortative	Starch	CMY	SxC	0	Michael and Ali	NA	Michael	00:12:00	12	#VALUE!	#VALUE!
2013-03-22	allRAL	10	matched	1	3	15:06:00	pm	18	A2	15:52:00	NA	L	R	disassortative	Starch	CMY	SxC	0	Michael and Ali	NA	Michael	00:46:00	46	#VALUE!	#VALUE!
2013-03-22	allRAL	10	matched	1	3	15:06:00	pm	20	A1	16:03:00	NA	L	R	disassortative	Starch	CMY	SxC	0	Michael and Ali	NA	Michael	00:57:00	57	#VALUE!	#VALUE!
2013-03-22	allRAL	10	matched	1	3	15:06:00	pm	7	D5	15:19:00	NA	R	R	assortative	Starch	Starch	Starch	1	Michael and Ali	NA	Michael	00:13:00	13	#VALUE!	#VALUE!
2013-03-22	allRAL	10	matched	1	3	15:06:00	pm	12	C6	15:37:00	NA	R	R	assortative	Starch	Starch	Starch	1	Michael and Ali	NA	Michael	00:31:00	31	#VALUE!	#VALUE!
2013-03-22	Canton-S	10	matched	1	2	10:11:00	am	2	D3	10:30:00	NA	L	R	disassortative	Starch	CMY	SxC	0	Michael and Mike	NA	Eamon	00:19:00	19	#VALUE!	#VALUE!
2013-03-22	Canton-S	10	matched	1	2	10:11:00	am	7	B2	10:58:00	NA	L	R	disassortative	Starch	CMY	SxC	0	Michael and Mike	NA	Eamon	00:47:00	47	#VALUE!	#VALUE!
2013-03-22	Canton-S	10	matched	1	2	10:11:00	am	4	A2	10:38:00	NA	L	L	assortative	CMY	CMY	CMY	1	Michael and Mike	NA	Eamon	00:27:00	27	#VALUE!	#VALUE!
2013-03-22	Canton-S	10	matched	1	2	10:11:00	am	1	B5	10:24:00	NA	R	R	assortative	Starch	Starch	Starch	1	Michael and Mike	NA	Eamon	00:13:00	13	#VALUE!	#VALUE!
2013-03-22	Canton-S	10	matched	1	2	10:11:00	am	3	A3	10:33:00	NA	R	R	assortative	Starch	Starch	Starch	1	Michael and Mike	NA	Eamon	00:22:00	22	#VALUE!	#VALUE!
2013-03-22	Canton-S	10	matched	1	2	10:11:00	am	5	A6	10:39:00	NA	R	R	assortative	Starch	Starch	Starch	1	Michael and Mike	NA	Eamon	00:28:00	28	#VALUE!	#VALUE!
2013-03-22	Canton-S	10	matched	1	2	10:11:00	am	6	B1	10:50:00	NA	R	R	assortative	Starch	Starch	Starch	1	Michael and Mike	NA	Eamon	00:39:00	39	#VALUE!	#VALUE!
2013-03-22	Canton-S	10	matched	1	2	10:11:00	am	8	B6	11:02:00	NA	R	R	assortative	Starch	Starch	Starch	1	Michael and Mike	NA	Eamon	00:51:00	51	#VALUE!	#VALUE!
2013-03-22	Canton-S	10	matched	1	2	10:11:00	am	9	C5	11:10:00	NA	R	R	assortative	Starch	Starch	Starch	1	Michael and Mike	NA	Eamon	00:59:00	59	#VALUE!	#VALUE!
2013-09-05	allRAL	10	matched	1	1	10:45:00	am	6	A6	10:54:20	11:17:45	R	R	assortative	CMY	CMY	CMY	1	Ali and Michael	NA	Tom	00:09:20	9.33333	00:23:25	23.4167
2013-09-05	allRAL	10	matched	1	1	10:45:00	am	8	C8	10:56:06	11:17:23	R	R	assortative	CMY	CMY	CMY	1	Ali and Michael	NA	Tom	00:11:06	11.1	00:21:17	21.2833
2013-09-05	allRAL	10	matched	1	1	10:45:00	am	13	B2	11:01:50	11:20:34	R	R	assortative	CMY	CMY	CMY	1	Ali and Michael	NA	Tom	00:16:50	16.8333	00:18:44	18.7333
2013-09-05	allRAL	10	matched	1	1	10:45:00	am	15	C4	11:06:05	11:34:19	R	R	assortative	CMY	CMY	CMY	1	Ali and Michael	NA	Tom	00:21:05	21.0833	00:28:14	28.2333
2013-09-05	allRAL	10	matched	1	2	10:54:00	am	5	D6	10:59:00	11:17:00	R	R	assortative	CMY	CMY	CMY	1	Ali and Michael	NA	Tom and Alex	00:05:00	5	00:18:00	18
2013-09-05	allRAL	10	matched	1	2	10:54:00	am	7	A2	11:02:00	11:26:00	R	R	assortative	CMY	CMY	CMY	1	Ali and Michael	NA	Tom and Alex	00:08:00	8	00:24:00	24
2013-09-05	allRAL	10	matched	1	2	10:54:00	am	15	A1	11:17:00	11:38:00	R	R	assortative	CMY	CMY	CMY	1	Ali and Michael	NA	Tom and Alex	00:23:00	23	00:21:00	21
2013-09-05	allRAL	10	matched	1	2	10:54:00	am	17	C5	11:23:00	11:41:00	R	R	assortative	CMY	CMY	CMY	1	Ali and Michael	NA	Tom and Alex	00:29:00	29	00:18:00	18
2013-09-05	allRAL	10	matched	1	3	11:02:00	am	16	A2	11:40:00	11:59:00	R	R	assortative	CMY	CMY	CMY	1	Ali and Michael	NA	Ali	00:38:00	38	00:19:00	19
2013-09-05	allRAL	10	matched	1	3	11:02:00	am	20	D3	11:55:00	12:18:00	R	R	assortative	CMY	CMY	CMY	1	Ali and Michael	NA	Ali	00:53:00	53	00:23:00	23
2013-09-05	allRAL	10	matched	1	4	11:09:00	am	8	D5	11:17:00	11:39:00	R	R	assortative	CMY	CMY	CMY	1	Ali and Michael	NA	Michael	00:08:00	8	00:22:00	22
2013-09-05	allRAL	10	matched	1	4	11:09:00	am	11	D6	11:19:00	11:41:00	R	R	assortative	CMY	CMY	CMY	1	Ali and Michael	NA	Michael	00:10:00	10	00:22:00	22
2013-09-05	allRAL	10	matched	1	4	11:09:00	am	18	C4	11:27:00	11:53:00	R	R	assortative	CMY	CMY	CMY	1	Ali and Michael	NA	Michael	00:18:00	18	00:26:00	26
2013-09-05	allRAL	10	matched	1	4	11:09:00	am	19	A1	11:29:00	11:49:00	R	R	assortative	CMY	CMY	CMY	1	Ali and Michael	NA	Michael	00:20:00	20	00:20:00	20
2013-09-05	allRAL	10	matched	1	1	10:45:00	am	5	B4	10:53:40	11:37:46	L	R	disassortative	CMY	Starch	CxS	0	Ali and Michael	NA	Tom	00:08:40	8.66667	00:44:06	44.1
2013-09-05	allRAL	10	matched	1	1	10:45:00	am	16	B5	11:09:20	11:27:00	L	R	disassortative	CMY	Starch	CxS	0	Ali and Michael	NA	Tom	00:24:20	24.3333	00:17:40	17.6667
2013-09-05	allRAL	10	matched	1	1	10:45:00	am	17	D6	11:14:20	11:37:24	L	R	disassortative	CMY	Starch	CxS	0	Ali and Michael	NA	Tom	00:29:20	29.3333	00:23:04	23.0667
2013-09-05	allRAL	10	matched	1	2	10:54:00	am	1	C6	10:55:00	11:11:00	L	R	disassortative	CMY	Starch	CxS	0	Ali and Michael	NA	Tom and Alex	00:01:00	1	00:16:00	16
2013-09-05	allRAL	10	matched	1	2	10:54:00	am	11	C3	11:11:00	11:26:00	L	R	disassortative	CMY	Starch	CxS	0	Ali and Michael	NA	Tom and Alex	00:17:00	17	00:15:00	15
2013-09-05	allRAL	10	matched	1	2	10:54:00	am	13	C4	11:16:00	11:28:00	L	R	disassortative	CMY	Starch	CxS	0	Ali and Michael	NA	Tom and Alex	00:22:00	22	00:12:00	12
2013-09-05	allRAL	10	matched	1	2	10:54:00	am	16	C2	11:21:00	11:32:00	L	R	disassortative	CMY	Starch	CxS	0	Ali and Michael	NA	Tom and Alex	00:27:00	27	00:11:00	11
2013-09-05	allRAL	10	matched	1	3	11:02:00	am	2	C6	11:04:00	11:26:00	L	R	disassortative	CMY	Starch	CxS	0	Ali and Michael	NA	Ali	00:02:00	2	00:22:00	22
2013-09-05	allRAL	10	matched	1	3	11:02:00	am	3	A4	11:08:00	NA	L	R	disassortative	CMY	Starch	CxS	0	Ali and Michael	NA	Ali	00:06:00	6	#VALUE!	#VALUE!
2013-09-05	allRAL	10	matched	1	3	11:02:00	am	4	B2	11:08:00	11:26:00	L	R	disassortative	CMY	Starch	CxS	0	Ali and Michael	NA	Ali	00:06:00	6	00:18:00	18
2013-09-05	allRAL	10	matched	1	3	11:02:00	am	7	B3	11:19:00	11:35:00	L	R	disassortative	CMY	Starch	CxS	0	Ali and Michael	NA	Ali	00:17:00	17	00:16:00	16
2013-09-05	allRAL	10	matched	1	3	11:02:00	am	9	B4	11:21:00	11:42:00	L	R	disassortative	CMY	Starch	CxS	0	Ali and Michael	NA	Ali	00:19:00	19	00:21:00	21
2013-09-05	allRAL	10	matched	1	3	11:02:00	am	10	C2	11:23:00	11:40:00	L	R	disassortative	CMY	Starch	CxS	0	Ali and Michael	NA	Ali	00:21:00	21	00:17:00	17
2013-09-05	allRAL	10	matched	1	3	11:02:00	am	15	A6	11:39:00	NA	L	R	disassortative	CMY	Starch	CxS	0	Ali and Michael	NA	Ali	00:37:00	37	#VALUE!	#VALUE!
2013-09-05	allRAL	10	matched	1	4	11:09:00	am	2	NA	11:12:00	11:35:00	L	R	disassortative	CMY	Starch	CxS	0	Ali and Michael	NA	Michael	00:03:00	3	00:23:00	23
2013-09-05	allRAL	10	matched	1	4	11:09:00	am	4	B3	11:13:00	11:38:00	L	R	disassortative	CMY	Starch	CxS	0	Ali and Michael	NA	Michael	00:04:00	4	00:25:00	25
2013-09-05	allRAL	10	matched	1	4	11:09:00	am	12	C5	11:19:00	11:47:00	L	R	disassortative	CMY	Starch	CxS	0	Ali and Michael	NA	Michael	00:10:00	10	00:28:00	28
2013-09-05	allRAL	10	matched	1	4	11:09:00	am	20	B5	11:53:00	12:17:00	L	R	disassortative	CMY	Starch	CxS	0	Ali and Michael	NA	Michael	00:44:00	44	00:24:00	24
2013-09-05	allRAL	10	matched	1	4	11:09:00	am	5	C3	11:15:00	11:38:00	both mating disassortative		disassortative	NA	NA	NA	0	Ali and Michael	NA	Michael	00:06:00	6	00:23:00	23
2013-09-05	allRAL	10	matched	1	1	10:45:00	am	14	C1	11:04:08	11:27:17	both mating disassortative		disassortative	NA	NA	NA	0	Ali and Michael	NA	Tom	00:19:08	19.1333	00:23:09	23.15
2013-09-05	allRAL	10	matched	1	3	11:02:00	am	6	A1	11:15:00	11:33:00	both mating assortative		assortative	NA	NA	NA	1	Ali and Michael	NA	Ali	00:13:00	13	00:18:00	18
2013-09-05	allRAL	10	matched	1	3	11:02:00	am	18	B2	11:48:00	12:14:00	both mating assortative		assortative	NA	NA	NA	1	Ali and Michael	NA	Ali	00:46:00	46	00:26:00	26
2013-09-05	allRAL	10	matched	1	1	10:45:00	am	4	C6	10:52:28	11:17:15	R	L	disassortative	Starch	CMY	SxC	0	Ali and Michael	NA	Tom	00:07:28	7.46667	00:24:47	24.7833
2013-09-05	allRAL	10	matched	1	1	10:45:00	am	7	A5	10:55:26	11:17:36	R	L	disassortative	Starch	CMY	SxC	0	Ali and Michael	NA	Tom	00:10:26	10.4333	00:22:10	22.1667
2013-09-05	allRAL	10	matched	1	1	10:45:00	am	10	D2	10:58:28	11:32:05	R	L	disassortative	Starch	CMY	SxC	0	Ali and Michael	NA	Tom	00:13:28	13.4667	00:33:37	33.6167
2013-09-05	allRAL	10	matched	1	1	10:45:00	am	11	D3	11:00:04	11:17:00	R	L	disassortative	Starch	CMY	SxC	0	Ali and Michael	NA	Tom	00:15:04	15.0667	00:16:56	16.9333
2013-09-05	allRAL	10	matched	1	1	10:45:00	am	18	A1	11:15:46	11:37:46	R	L	disassortative	Starch	CMY	SxC	0	Ali and Michael	NA	Tom	00:30:46	30.7667	00:22:00	22
2013-09-05	allRAL	10	matched	1	1	10:45:00	am	19	B6	11:24:11	?? Marked as 11:49….unclear point of reference	R	L	disassortative	Starch	CMY	SxC	0	Ali and Michael	NA	Tom	00:39:11	39.1833	#VALUE!	#VALUE!
2013-09-05	allRAL	10	matched	1	1	10:45:00	am	20	B3	11:26:27	11:41:56	R	L	disassortative	Starch	CMY	SxC	0	Ali and Michael	NA	Tom	00:41:27	41.45	00:15:29	15.4833
2013-09-05	allRAL	10	matched	1	2	10:54:00	am	4	B4	10:58:00	11:17:00	R	L	disassortative	Starch	CMY	SxC	0	Ali and Michael	NA	Tom and Alex	00:04:00	4	00:19:00	19
2013-09-05	allRAL	10	matched	1	2	10:54:00	am	6	C6	11:02:00	11:17:00	R	L	disassortative	Starch	CMY	SxC	0	Ali and Michael	NA	Tom and Alex	00:08:00	8	00:15:00	15
2013-09-05	allRAL	10	matched	1	2	10:54:00	am	12	A4	11:11:00	11:28:00	R	L	disassortative	Starch	CMY	SxC	0	Ali and Michael	NA	Tom and Alex	00:17:00	17	00:17:00	17
2013-09-05	allRAL	10	matched	1	2	10:54:00	am	14	D5	11:16:00	11:41:00	R	L	disassortative	Starch	CMY	SxC	0	Ali and Michael	NA	Tom and Alex	00:22:00	22	00:25:00	25
2013-09-05	allRAL	10	matched	1	3	11:02:00	am	11	C4	11:23:00	11:43:00	R	L	disassortative	Starch	CMY	SxC	0	Ali and Michael	NA	Ali	00:21:00	21	00:20:00	20
2013-09-05	allRAL	10	matched	1	3	11:02:00	am	17	B5	11:43:00	11:53:00	R	L	disassortative	Starch	CMY	SxC	0	Ali and Michael	NA	Ali	00:41:00	41	00:10:00	10
2013-09-05	allRAL	10	matched	1	3	11:02:00	am	19	A5	11:52:00	12:17:00	R	L	disassortative	Starch	CMY	SxC	0	Ali and Michael	NA	Ali	00:50:00	50	00:25:00	25
2013-09-05	allRAL	10	matched	1	4	11:09:00	am	6	A4	11:16:00	11:47:00	R	L	disassortative	Starch	CMY	SxC	0	Ali and Michael	NA	Michael	00:07:00	7	00:31:00	31
2013-09-05	allRAL	10	matched	1	4	11:09:00	am	7	A5	11:17:00	11:55:00	R	L	disassortative	Starch	CMY	SxC	0	Ali and Michael	NA	Michael	00:08:00	8	00:38:00	38
2013-09-05	allRAL	10	matched	1	4	11:09:00	am	9	B6	11:19:00	11:41:00	R	L	disassortative	Starch	CMY	SxC	0	Ali and Michael	NA	Michael	00:10:00	10	00:22:00	22
2013-09-05	allRAL	10	matched	1	4	11:09:00	am	10	C6	11:19:00	11:51:00	R	L	disassortative	Starch	CMY	SxC	0	Ali and Michael	NA	Michael	00:10:00	10	00:32:00	32
2013-09-05	allRAL	10	matched	1	4	11:09:00	am	15	A3	11:20:00	11:38:00	R	L	disassortative	Starch	CMY	SxC	0	Ali and Michael	NA	Michael	00:11:00	11	00:18:00	18
2013-09-05	allRAL	10	matched	1	4	11:09:00	am	16	D2	11:23:00	11:44:00	R	L	disassortative	Starch	CMY	SxC	0	Ali and Michael	NA	Michael	00:14:00	14	00:21:00	21
2013-09-05	allRAL	10	matched	1	4	11:09:00	am	17	D3	11:24:00	11:52:00	R	L	disassortative	Starch	CMY	SxC	0	Ali and Michael	NA	Michael	00:15:00	15	00:28:00	28
2013-09-05	allRAL	10	matched	1	1	10:45:00	am	1	D1	10:48:30	11:06:52	L	L	assortative	Starch	Starch	Starch	1	Ali and Michael	NA	Tom	00:03:30	3.5	00:18:22	18.3667
2013-09-05	allRAL	10	matched	1	1	10:45:00	am	2	D4	10:49:48	11:05:07	L	L	assortative	Starch	Starch	Starch	1	Ali and Michael	NA	Tom	00:04:48	4.8	00:15:19	15.3167
2013-09-05	allRAL	10	matched	1	1	10:45:00	am	3	B1	10:51:02	11:20:03	L	L	assortative	Starch	Starch	Starch	1	Ali and Michael	NA	Tom	00:06:02	6.03333	00:29:01	29.0167
2013-09-05	allRAL	10	matched	1	1	10:45:00	am	12	A3	11:00:55	11:17:54	L	L	assortative	Starch	Starch	Starch	1	Ali and Michael	NA	Tom	00:15:55	15.9167	00:16:59	16.9833
2013-09-05	allRAL	10	matched	1	2	10:54:00	am	2	B1	10:56:00	11:14:00	L	L	assortative	Starch	Starch	Starch	1	Ali and Michael	NA	Tom and Alex	00:02:00	2	00:18:00	18
2013-09-05	allRAL	10	matched	1	2	10:54:00	am	3	D1	10:56:00	11:16:00	L	L	assortative	Starch	Starch	Starch	1	Ali and Michael	NA	Tom and Alex	00:02:00	2	00:20:00	20
2013-09-05	allRAL	10	matched	1	2	10:54:00	am	8	A5	11:07:00	11:27:00	L	L	assortative	Starch	Starch	Starch	1	Ali and Michael	NA	Tom and Alex	00:13:00	13	00:20:00	20
2013-09-05	allRAL	10	matched	1	2	10:54:00	am	9	A3	11:09:00	11:25:00	L	L	assortative	Starch	Starch	Starch	1	Ali and Michael	NA	Tom and Alex	00:15:00	15	00:16:00	16
2013-09-05	allRAL	10	matched	1	2	10:54:00	am	10	B5	11:09:00	11:27:00	L	L	assortative	Starch	Starch	Starch	1	Ali and Michael	NA	Tom and Alex	00:15:00	15	00:18:00	18
2013-09-05	allRAL	10	matched	1	2	10:54:00	am	18	C4	11:25:00	11:43:00	L	L	assortative	Starch	Starch	Starch	1	Ali and Michael	NA	Tom and Alex	00:31:00	31	00:18:00	18
2013-09-05	allRAL	10	matched	1	2	10:54:00	am	19	B6	11:42:00	11:53:00	L	L	assortative	Starch	Starch	Starch	1	Ali and Michael	NA	Tom and Alex	00:48:00	48	00:11:00	11
2013-09-05	allRAL	10	matched	1	3	11:02:00	am	1	C1	11:03:00	11:26:00	L	L	assortative	Starch	Starch	Starch	1	Ali and Michael	NA	Ali	00:01:00	1	00:23:00	23
2013-09-05	allRAL	10	matched	1	3	11:02:00	am	5	B6	11:15:00	11:36:00	L	L	assortative	Starch	Starch	Starch	1	Ali and Michael	NA	Ali	00:13:00	13	00:21:00	21
2013-09-05	allRAL	10	matched	1	3	11:02:00	am	8	D2	11:19:00	11:34:00	L	L	assortative	Starch	Starch	Starch	1	Ali and Michael	NA	Ali	00:17:00	17	00:15:00	15
2013-09-05	allRAL	10	matched	1	3	11:02:00	am	12	D5	11:24:00	11:45:00	L	L	assortative	Starch	Starch	Starch	1	Ali and Michael	NA	Ali	00:22:00	22	00:21:00	21
2013-09-05	allRAL	10	matched	1	3	11:02:00	am	13	C5	11:30:00	11:48:00	L	L	assortative	Starch	Starch	Starch	1	Ali and Michael	NA	Ali	00:28:00	28	00:18:00	18
2013-09-05	allRAL	10	matched	1	3	11:02:00	am	14	C3	11:35:00	11:48:00	L	L	assortative	Starch	Starch	Starch	1	Ali and Michael	NA	Ali	00:33:00	33	00:13:00	13
2013-09-05	allRAL	10	matched	1	4	11:09:00	am	1	C3	11:11:00	11:33:00	L	L	assortative	Starch	Starch	Starch	1	Ali and Michael	NA	Michael	00:02:00	2	00:22:00	22
2013-09-05	allRAL	10	matched	1	4	11:09:00	am	3	D1	11:12:00	11:40:00	L	L	assortative	Starch	Starch	Starch	1	Ali and Michael	NA	Michael	00:03:00	3	00:28:00	28
2013-09-05	allRAL	10	matched	1	4	11:09:00	am	13	C4	11:19:00	11:48:00	L	L	assortative	Starch	Starch	Starch	1	Ali and Michael	NA	Michael	00:10:00	10	00:29:00	29
2013-09-05	Canton-S	20	matched	1	2	10:15:00	am	18	A2	10:48:00	NA	R	L	disassortative	Starch	CMY	SxC	0	Michael and Ali	NA	Wes	00:33:00	33	#VALUE!	#VALUE!
2013-09-05	Canton-S	20	matched	1	3	10:24:00	am	8	D3	10:43:00	11:04:00	R	L	disassortative	Starch	CMY	SxC	0	Alex and Matt	NA	Matt	00:19:00	19	00:21:00	21
2013-09-05	Canton-S	20	matched	1	3	10:24:00	am	9	A4	10:46:00	11:10:00	R	L	disassortative	Starch	CMY	SxC	0	Alex and Matt	NA	Matt	00:22:00	22	00:24:00	24
2013-09-05	Canton-S	20	matched	1	3	10:24:00	am	17	C4	11:09:00	11:39:00	R	L	disassortative	Starch	CMY	SxC	0	Alex and Matt	NA	Matt	00:45:00	45	00:30:00	30
2013-09-05	Canton-S	20	matched	1	4	10:17:00	am	5	C1	10:34:00	10:55:00	R	L	disassortative	Starch	CMY	SxC	0	Michael and Ali	NA	Daniel	00:17:00	17	00:21:00	21
2013-09-05	Canton-S	20	matched	1	4	10:17:00	am	6	A4	10:35:00	10:39:00	R	L	disassortative	Starch	CMY	SxC	0	Michael and Ali	NA	Daniel	00:18:00	18	00:04:00	4
2013-09-05	Canton-S	20	matched	1	4	10:17:00	am	7	A6	10:42:00	11:00:00	R	L	disassortative	Starch	CMY	SxC	0	Michael and Ali	NA	Daniel	00:25:00	25	00:18:00	18
2013-09-05	Canton-S	20	matched	1	4	10:17:00	am	14	C5	11:03:00	NA	R	L	disassortative	Starch	CMY	SxC	0	Michael and Ali	NA	Daniel	00:46:00	46	#VALUE!	#VALUE!
2013-09-05	Canton-S	20	matched	1	4	10:17:00	am	17	C3	11:12:00	NA	R	L	disassortative	Starch	CMY	SxC	0	Michael and Ali	NA	Daniel	00:55:00	55	#VALUE!	#VALUE!
2013-09-05	Canton-S	20	matched	1	1	10:20:00	am	1	B5	10:26:00	10:39:00	R	R	assortative	CMY	CMY	CMY	1	Alex/Matt	NA	Alex	00:06:00	6	00:13:00	13
2013-09-05	Canton-S	20	matched	1	1	10:20:00	am	2	B6	10:31:00	10:42:00	R	R	assortative	CMY	CMY	CMY	1	Alex/Matt	NA	Alex	00:11:00	11	00:11:00	11
2013-09-05	Canton-S	20	matched	1	2	10:15:00	am	15	C5	10:46:00	NA	R	R	assortative	CMY	CMY	CMY	1	Michael and Ali	NA	Wes	00:31:00	31	#VALUE!	#VALUE!
2013-09-05	Canton-S	20	matched	1	2	10:15:00	am	17	A1	10:48:00	NA	R	R	assortative	CMY	CMY	CMY	1	Michael and Ali	NA	Wes	00:33:00	33	#VALUE!	#VALUE!
2013-09-05	Canton-S	20	matched	1	2	10:15:00	am	19	A6	10:51:00	NA	R	R	assortative	CMY	CMY	CMY	1	Michael and Ali	NA	Wes	00:36:00	36	#VALUE!	#VALUE!
2013-09-05	Canton-S	20	matched	1	2	10:15:00	am	20	B3	11:03:00	NA	R	R	assortative	CMY	CMY	CMY	1	Michael and Ali	NA	Wes	00:48:00	48	#VALUE!	#VALUE!
2013-09-05	Canton-S	20	matched	1	3	10:24:00	am	1	B6	10:27:00	10:37:00	R	R	assortative	CMY	CMY	CMY	1	Alex and Matt	NA	Matt	00:03:00	3	00:10:00	10
2013-09-05	Canton-S	20	matched	1	3	10:24:00	am	3	C5	10:33:00	11:14:00	R	R	assortative	CMY	CMY	CMY	1	Alex and Matt	NA	Matt	00:09:00	9	00:41:00	41
2013-09-05	Canton-S	20	matched	1	3	10:24:00	am	11	D4	10:52:00	11:09:00	R	R	assortative	CMY	CMY	CMY	1	Alex and Matt	NA	Matt	00:28:00	28	00:17:00	17
2013-09-05	Canton-S	20	matched	1	3	10:24:00	am	13	B3	10:56:00	11:14:00	R	R	assortative	CMY	CMY	CMY	1	Alex and Matt	NA	Matt	00:32:00	32	00:18:00	18
2013-09-05	Canton-S	20	matched	1	3	10:24:00	am	16	C1	11:02:00	11:21:00	R	R	assortative	CMY	CMY	CMY	1	Alex and Matt	NA	Matt	00:38:00	38	00:19:00	19
2013-09-05	Canton-S	20	matched	1	4	10:17:00	am	4	D4	NA	NA	R	R	assortative	CMY	CMY	CMY	1	Michael and Ali	NA	Daniel	#VALUE!	#VALUE!	#VALUE!	#VALUE!
2013-09-05	Canton-S	20	matched	1	4	10:17:00	am	8	A1	10:44:00	NA	R	R	assortative	CMY	CMY	CMY	1	Michael and Ali	NA	Daniel	00:27:00	27	#VALUE!	#VALUE!
2013-09-05	Canton-S	20	matched	1	4	10:17:00	am	10	D2	10:48:00	NA	R	R	assortative	CMY	CMY	CMY	1	Michael and Ali	NA	Daniel	00:31:00	31	#VALUE!	#VALUE!
2013-09-05	Canton-S	20	matched	1	4	10:17:00	am	12	A3	10:52:00	11:11:00	R	R	assortative	CMY	CMY	CMY	1	Michael and Ali	NA	Daniel	00:35:00	35	00:19:00	19
2013-09-05	Canton-S	20	matched	1	2	10:15:00	am	8	D2	10:34:00	NA	L	R	disassortative	CMY	Starch	CxS	0	Michael and Ali	NA	Wes	00:19:00	19	#VALUE!	#VALUE!
2013-09-05	Canton-S	20	matched	1	2	10:15:00	am	9	D5	10:35:00	11:08:00	L	R	disassortative	CMY	Starch	CxS	0	Michael and Ali	NA	Wes	00:20:00	20	00:33:00	33
2013-09-05	Canton-S	20	matched	1	2	10:15:00	am	14	B4	10:44:00	NA	L	R	disassortative	CMY	Starch	CxS	0	Michael and Ali	NA	Wes	00:29:00	29	#VALUE!	#VALUE!
2013-09-05	Canton-S	20	matched	1	2	10:15:00	am	16	C3	10:47:00	NA	L	R	disassortative	CMY	Starch	CxS	0	Michael and Ali	NA	Wes	00:32:00	32	#VALUE!	#VALUE!
2013-09-05	Canton-S	20	matched	1	3	10:24:00	am	2	A3	10:31:00	10:49:00	L	R	disassortative	CMY	Starch	CxS	0	Alex and Matt	NA	Matt	00:07:00	7	00:18:00	18
2013-09-05	Canton-S	20	matched	1	3	10:24:00	am	4	D5	10:35:00	10:55:00	L	R	disassortative	CMY	Starch	CxS	0	Alex and Matt	NA	Matt	00:11:00	11	00:20:00	20
2013-09-05	Canton-S	20	matched	1	3	10:24:00	am	5	A2	10:38:00	10:55:00	L	R	disassortative	CMY	Starch	CxS	0	Alex and Matt	NA	Matt	00:14:00	14	00:17:00	17
2013-09-05	Canton-S	20	matched	1	3	10:24:00	am	12	D6	10:54:00	11:16:00	L	R	disassortative	CMY	Starch	CxS	0	Alex and Matt	NA	Matt	00:30:00	30	00:22:00	22
2013-09-05	Canton-S	20	matched	1	3	10:24:00	am	15	A6	11:00:00	11:14:00	L	R	disassortative	CMY	Starch	CxS	0	Alex and Matt	NA	Matt	00:36:00	36	00:14:00	14
2013-09-05	Canton-S	20	matched	1	4	10:17:00	am	3	A5	NA	NA	L	R	disassortative	CMY	Starch	CxS	0	Michael and Ali	NA	Daniel	#VALUE!	#VALUE!	#VALUE!	#VALUE!
2013-09-05	Canton-S	20	matched	1	1	10:20:00	am	3	B4	10:41:00	10:53:00	L	L	assortative	Starch	Starch	Starch	1	Alex/Matt	NA	Alex	00:21:00	21	00:12:00	12
2013-09-05	Canton-S	20	matched	1	1	10:20:00	am	4	B3	10:43:00	11:02:00	L	L	assortative	Starch	Starch	Starch	1	Alex/Matt	NA	Alex	00:23:00	23	00:19:00	19
2013-09-05	Canton-S	20	matched	1	2	10:15:00	am	1	A5	NA	NA	L	L	assortative	Starch	Starch	Starch	1	Michael and Ali	NA	Wes	#VALUE!	#VALUE!	#VALUE!	#VALUE!
2013-09-05	Canton-S	20	matched	1	2	10:15:00	am	2	C6	NA	NA	L	L	assortative	Starch	Starch	Starch	1	Michael and Ali	NA	Wes	#VALUE!	#VALUE!	#VALUE!	#VALUE!
2013-09-05	Canton-S	20	matched	1	2	10:15:00	am	3	C3	NA	NA	L	L	assortative	Starch	Starch	Starch	1	Michael and Ali	NA	Wes	#VALUE!	#VALUE!	#VALUE!	#VALUE!
2013-09-05	Canton-S	20	matched	1	2	10:15:00	am	4	D4	NA	NA	L	L	assortative	Starch	Starch	Starch	1	Michael and Ali	NA	Wes	#VALUE!	#VALUE!	#VALUE!	#VALUE!
2013-09-05	Canton-S	20	matched	1	2	10:15:00	am	5	D1	NA	NA	L	L	assortative	Starch	Starch	Starch	1	Michael and Ali	NA	Wes	#VALUE!	#VALUE!	#VALUE!	#VALUE!
2013-09-05	Canton-S	20	matched	1	2	10:15:00	am	7	C4	10:38:00	11:08:00	L	L	assortative	Starch	Starch	Starch	1	Michael and Ali	NA	Wes	00:23:00	23	00:30:00	30
2013-09-05	Canton-S	20	matched	1	2	10:15:00	am	10	D6	10:38:00	NA	L	L	assortative	Starch	Starch	Starch	1	Michael and Ali	NA	Wes	00:23:00	23	#VALUE!	#VALUE!
2013-09-05	Canton-S	20	matched	1	2	10:15:00	am	11	A1	10:41:00	NA	L	L	assortative	Starch	Starch	Starch	1	Michael and Ali	NA	Wes	00:26:00	26	#VALUE!	#VALUE!
2013-09-05	Canton-S	20	matched	1	2	10:15:00	am	13	C2	10:42:00	NA	L	L	assortative	Starch	Starch	Starch	1	Michael and Ali	NA	Wes	00:27:00	27	#VALUE!	#VALUE!
2013-09-05	Canton-S	20	matched	1	3	10:24:00	am	6	D1	10:40:00	10:56:00	L	L	assortative	Starch	Starch	Starch	1	Alex and Matt	NA	Matt	00:16:00	16	00:16:00	16
2013-09-05	Canton-S	20	matched	1	3	10:24:00	am	7	B5	10:42:00	11:14:00	L	L	assortative	Starch	Starch	Starch	1	Alex and Matt	NA	Matt	00:18:00	18	00:32:00	32
2013-09-05	Canton-S	20	matched	1	3	10:24:00	am	10	A1	10:51:00	11:09:00	L	L	assortative	Starch	Starch	Starch	1	Alex and Matt	NA	Matt	00:27:00	27	00:18:00	18
2013-09-05	Canton-S	20	matched	1	3	10:24:00	am	14	A5	10:59:00	11:20:00	L	L	assortative	Starch	Starch	Starch	1	Alex and Matt	NA	Matt	00:35:00	35	00:21:00	21
2013-09-05	Canton-S	20	matched	1	4	10:17:00	am	2	B2	NA	NA	L	L	assortative	Starch	Starch	Starch	1	Michael and Ali	NA	Daniel	#VALUE!	#VALUE!	#VALUE!	#VALUE!
2013-09-05	Canton-S	20	matched	1	4	10:17:00	am	9	A2	10:45:00	11:11:00	L	L	assortative	Starch	Starch	Starch	1	Michael and Ali	NA	Daniel	00:28:00	28	00:26:00	26
2013-09-05	Canton-S	20	matched	1	4	10:17:00	am	11	B6	10:50:00	11:16:00	L	L	assortative	Starch	Starch	Starch	1	Michael and Ali	NA	Daniel	00:33:00	33	00:26:00	26
2013-09-05	Canton-S	20	matched	1	4	10:17:00	am	13	B4	10:54:00	11:14:00	L	L	assortative	Starch	Starch	Starch	1	Michael and Ali	NA	Daniel	00:37:00	37	00:20:00	20
2013-09-05	Canton-S	20	matched	1	4	10:17:00	am	15	D1	11:05:00	NA	L	L	assortative	Starch	Starch	Starch	1	Michael and Ali	NA	Daniel	00:48:00	48	#VALUE!	#VALUE!
2013-09-05	Canton-S	20	matched	1	4	10:17:00	am	16	C4	11:06:00	NA	L	L	assortative	Starch	Starch	Starch	1	Michael and Ali	NA	Daniel	00:49:00	49	#VALUE!	#VALUE!
2013-09-05	Canton-S	20	matched	1	4	10:17:00	am	18	D3	11:22:00	NA	L	L	assortative	Starch	Starch	Starch	1	Michael and Ali	NA	Daniel	01:05:00	5	#VALUE!	#VALUE!
2013-09-12	allRAL	10	matched	2	1	09:27:00	am	6	B5	09:41:00	10:00:00	L	L	assortative	CMY	CMY	CMY	1	Wes andMichael	NA	Michael	00:14:00	14	00:19:00	19
2013-09-12	allRAL	10	matched	2	1	09:27:00	am	12	A2	09:45:00	10:15:00	L	L	assortative	CMY	CMY	CMY	1	Wes andMichael	NA	Michael	00:18:00	18	00:30:00	30
2013-09-12	allRAL	10	matched	2	1	09:27:00	am	15	C2	09:55:00	10:13:00	L	L	assortative	CMY	CMY	CMY	1	Wes andMichael	NA	Michael	00:28:00	28	00:18:00	18
2013-09-12	allRAL	10	matched	2	2	09:22:00	am	7	A3	09:51:00	10:03:00	L	L	assortative	CMY	CMY	CMY	1	Ali and Michael	NA	Mike	00:29:00	29	00:12:00	12
2013-09-12	allRAL	10	matched	2	1	09:27:00	am	2	C1	09:35:00	09:50:00	R	L	disassortative	CMY	Starch	CxS	0	Wes andMichael	NA	Michael	00:08:00	8	00:15:00	15
2013-09-12	allRAL	10	matched	2	1	09:27:00	am	3	C6	09:37:00	10:10:00	R	L	disassortative	CMY	Starch	CxS	0	Wes andMichael	NA	Michael	00:10:00	10	00:33:00	33
2013-09-12	allRAL	10	matched	2	1	09:27:00	am	13	A1	09:46:00	10:01:00	R	L	disassortative	CMY	Starch	CxS	0	Wes andMichael	NA	Michael	00:19:00	19	00:15:00	15
2013-09-12	allRAL	10	matched	2	2	09:22:00	am	3	A5	09:36:00	09:44:00	R	L	disassortative	CMY	Starch	CxS	0	Ali and Michael	NA	Mike	00:14:00	14	00:08:00	8
2013-09-12	allRAL	10	matched	2	2	09:22:00	am	4	A1	09:40:00	09:53:00	R	L	disassortative	CMY	Starch	CxS	0	Ali and Michael	NA	Mike	00:18:00	18	00:13:00	13
2013-09-12	allRAL	10	matched	2	2	09:22:00	am	6	B3	09:47:00	10:03:00	R	L	disassortative	CMY	Starch	CxS	0	Ali and Michael	NA	Mike	00:25:00	25	00:16:00	16
2013-09-12	allRAL	10	matched	2	1	09:27:00	am	4	A6	09:38:00	09:51:00	both mating assortative		assortative	NA	NA	NA	1	Wes andMichael	NA	Michael	00:11:00	11	00:13:00	13
2013-09-12	allRAL	10	matched	2	1	09:27:00	am	5	B3	09:41:00	09:57:00	L	R	disassortative	Starch	CMY	SxC	0	Wes andMichael	NA	Michael	00:14:00	14	00:16:00	16
2013-09-12	allRAL	10	matched	2	1	09:27:00	am	9	B6	09:43:00	10:26:00	L	R	disassortative	Starch	CMY	SxC	0	Wes andMichael	NA	Michael	00:16:00	16	00:43:00	43
2013-09-12	allRAL	10	matched	2	1	09:27:00	am	11	A5	09:45:00	10:01:00	L	R	disassortative	Starch	CMY	SxC	0	Wes andMichael	NA	Michael	00:18:00	18	00:16:00	16
2013-09-12	allRAL	10	matched	2	2	09:22:00	am	1	A6	09:28:00	09:40:00	L	R	disassortative	Starch	CMY	SxC	0	Ali and Michael	NA	Mike	00:06:00	6	00:12:00	12
2013-09-12	allRAL	10	matched	2	2	09:22:00	am	2	A4	09:34:00	09:45:00	L	R	disassortative	Starch	CMY	SxC	0	Ali and Michael	NA	Mike	00:12:00	12	00:11:00	11
2013-09-12	allRAL	10	matched	2	2	09:22:00	am	8	B2	10:03:00	10:20:00	L	R	disassortative	Starch	CMY	SxC	0	Ali and Michael	NA	Mike	00:41:00	41	00:17:00	17
2013-09-12	allRAL	10	matched	2	1	09:27:00	am	1	C3	09:35:00	09:49:00	R	R	assortative	Starch	Starch	Starch	1	Wes andMichael	NA	Michael	00:08:00	8	00:14:00	14
2013-09-12	allRAL	10	matched	2	1	09:27:00	am	7	C5	09:41:00	09:58:00	R	R	assortative	Starch	Starch	Starch	1	Wes andMichael	NA	Michael	00:14:00	14	00:17:00	17
2013-09-12	allRAL	10	matched	2	1	09:27:00	am	14	D2	09:48:00	10:13:00	R	R	assortative	Starch	Starch	Starch	1	Wes andMichael	NA	Michael	00:21:00	21	00:25:00	25
2013-09-12	allRAL	10	matched	2	2	09:22:00	am	5	B1	09:43:00	10:09:00	R	R	assortative	Starch	Starch	Starch	1	Ali and Michael	NA	Mike	00:21:00	21	00:26:00	26
2013-09-12	allRAL	10	matched	2	2	09:22:00	am	9	A2	10:13:00	10:33:00	R	R	assortative	Starch	Starch	Starch	1	Ali and Michael	NA	Mike	00:51:00	51	00:20:00	20
2013-09-12	Canton-S	20	matched	2	3	09:33:00	am	8	B5	09:48:00	10:08:00	L	R	disassortative	Starch	CMY	SxC	0	Alex and Matt	NA	Alex	00:15:00	15	00:20:00	20
2013-09-12	Canton-S	20	matched	2	3	09:33:00	am	11	A5	09:54:00	10:10:00	L	R	disassortative	Starch	CMY	SxC	0	Alex and Matt	NA	Alex	00:21:00	21	00:16:00	16
2013-09-12	Canton-S	20	matched	2	3	09:33:00	am	12	C2	09:58:00	10:14:00	L	R	disassortative	Starch	CMY	SxC	0	Alex and Matt	NA	Alex	00:25:00	25	00:16:00	16
2013-09-12	Canton-S	20	matched	2	3	09:33:00	am	13	A2	10:02:00	10:13:00	L	R	disassortative	Starch	CMY	SxC	0	Alex and Matt	NA	Alex	00:29:00	29	00:11:00	11
2013-09-12	Canton-S	20	matched	2	3	09:33:00	am	1	D3	09:38:00	09:53:00	L	L	assortative	CMY	CMY	CMY	1	Alex and Matt	NA	Alex	00:05:00	5	00:15:00	15
2013-09-12	Canton-S	20	matched	2	3	09:33:00	am	6	D5	09:44:00	10:02:00	L	L	assortative	CMY	CMY	CMY	1	Alex and Matt	NA	Alex	00:11:00	11	00:18:00	18
2013-09-12	Canton-S	20	matched	2	3	09:33:00	am	16	A6	10:07:00	10:23:00	L	L	assortative	CMY	CMY	CMY	1	Alex and Matt	NA	Alex	00:34:00	34	00:16:00	16
2013-09-12	Canton-S	20	matched	2	3	09:33:00	am	17	D6	10:08:00	10:28:00	L	L	assortative	CMY	CMY	CMY	1	Alex and Matt	NA	Alex	00:35:00	35	00:20:00	20
2013-09-12	Canton-S	20	matched	2	4	09:33:00	am	1	B2	09:53:00	10:16:00	L	L	assortative	CMY	CMY	CMY	1	Alex and Matt	NA	Matt	00:20:00	20	00:23:00	23
2013-09-12	Canton-S	20	matched	2	3	09:33:00	am	3	D2	09:41:00	09:54:00	R	L	disassortative	CMY	Starch	CxS	0	Alex and Matt	NA	Alex	00:08:00	8	00:13:00	13
2013-09-12	Canton-S	20	matched	2	3	09:33:00	am	5	B6	09:44:00	10:09:00	R	L	disassortative	CMY	Starch	CxS	0	Alex and Matt	NA	Alex	00:11:00	11	00:25:00	25
2013-09-12	Canton-S	20	matched	2	3	09:33:00	am	14	A3	10:05:00	10:28:00	R	L	disassortative	CMY	Starch	CxS	0	Alex and Matt	NA	Alex	00:32:00	32	00:23:00	23
2013-09-12	Canton-S	20	matched	2	3	09:33:00	am	19	C1	10:19:00	10:35:00	R	L	disassortative	CMY	Starch	CxS	0	Alex and Matt	NA	Alex	00:46:00	46	00:16:00	16
2013-09-12	Canton-S	20	matched	2	3	09:33:00	am	2	D4	09:40:00	09:59:00	R	R	assortative	Starch	Starch	Starch	1	Alex and Matt	NA	Alex	00:07:00	7	00:19:00	19
2013-09-12	Canton-S	20	matched	2	3	09:33:00	am	4	C4	09:43:00	09:55:00	R	R	assortative	Starch	Starch	Starch	1	Alex and Matt	NA	Alex	00:10:00	10	00:12:00	12
2013-09-12	Canton-S	20	matched	2	3	09:33:00	am	7	B4	09:46:00	10:10:00	R	R	assortative	Starch	Starch	Starch	1	Alex and Matt	NA	Alex	00:13:00	13	00:24:00	24
2013-09-12	Canton-S	20	matched	2	3	09:33:00	am	9	B2	09:48:00	10:02:00	R	R	assortative	Starch	Starch	Starch	1	Alex and Matt	NA	Alex	00:15:00	15	00:14:00	14
2013-09-12	Canton-S	20	matched	2	3	09:33:00	am	10	C5	09:52:00	10:14:00	R	R	assortative	Starch	Starch	Starch	1	Alex and Matt	NA	Alex	00:19:00	19	00:22:00	22
2013-09-12	Canton-S	20	matched	2	3	09:33:00	am	15	A1	10:06:00	10:23:00	R	R	assortative	Starch	Starch	Starch	1	Alex and Matt	NA	Alex	00:33:00	33	00:17:00	17
2013-09-12	Canton-S	20	matched	2	3	09:33:00	am	18	B1	10:13:00	10:32:00	R	R	assortative	Starch	Starch	Starch	1	Alex and Matt	NA	Alex	00:40:00	40	00:19:00	19
2013-09-12	Canton-S	20	matched	2	3	09:33:00	am	20	A4	10:20:00	10:40:00	R	R	assortative	Starch	Starch	Starch	1	Alex and Matt	NA	Alex	00:47:00	47	00:20:00	20
2013-09-19	allRAL	10	matched	1	1	10:20:00	am	7	B5	10:29:00	10:52:00	R	R	assortative	CMY	CMY	CMY	1	Alex and Michael	Ali and Wes	Ali	00:09:00	9	00:23:00	23
2013-09-19	allRAL	10	matched	1	1	10:20:00	am	10	A3	10:35:00	10:52:00	R	R	assortative	CMY	CMY	CMY	1	Alex and Michael	Ali and Wes	Ali	00:15:00	15	00:17:00	17
2013-09-19	allRAL	10	matched	1	1	10:20:00	am	18	B1	10:49:00	11:12:00	R	R	assortative	CMY	CMY	CMY	1	Alex and Michael	Ali and Wes	Ali	00:29:00	29	00:23:00	23
2013-09-19	allRAL	10	matched	1	1	10:20:00	am	20	D3	10:49:00	11:09:00	R	R	assortative	CMY	CMY	CMY	1	Alex and Michael	Ali and Wes	Ali	00:29:00	29	00:20:00	20
2013-09-19	allRAL	10	matched	1	2	10:21:00	am	7	C3	10:26:00	NA	R	R	assortative	CMY	CMY	CMY	1	Alex and Michael	Michael and Eamon	Wes and Michael	00:05:00	5	#VALUE!	#VALUE!
2013-09-19	allRAL	10	matched	1	2	10:21:00	am	8	A3	10:27:00	10:49:00	R	R	assortative	CMY	CMY	CMY	1	Alex and Michael	Michael and Eamon	Wes and Michael	00:06:00	6	00:22:00	22
2013-09-19	allRAL	10	matched	1	3	10:31:00	am	9	C4	10:39:00	10:56:00	R	R	assortative	CMY	CMY	CMY	1	Alex and Kelsey	Michael and Eamon	Michael and Matt	00:08:00	8	00:17:00	17
2013-09-19	allRAL	10	matched	1	3	10:31:00	am	11	C3	10:40:00	10:56:00	R	R	assortative	CMY	CMY	CMY	1	Alex and Kelsey	Michael and Eamon	Michael and Matt	00:09:00	9	00:16:00	16
2013-09-19	allRAL	10	matched	1	3	10:31:00	am	16	A3	10:48:00	11:03:00	R	R	assortative	CMY	CMY	CMY	1	Alex and Kelsey	Michael and Eamon	Michael and Matt	00:17:00	17	00:15:00	15
2013-09-19	allRAL	10	matched	1	3	10:31:00	am	17	D5	10:48:00	NA	R	R	assortative	CMY	CMY	CMY	1	Alex and Kelsey	Michael and Eamon	Michael and Matt	00:17:00	17	#VALUE!	#VALUE!
2013-09-19	allRAL	10	matched	1	3	10:31:00	am	22	B2	11:06:00	11:23:00	R	R	assortative	CMY	CMY	CMY	1	Alex and Kelsey	Michael and Eamon	Michael and Matt	00:35:00	35	00:17:00	17
2013-09-19	allRAL	10	matched	1	4	10:21:00	am	2	B3	10:45:00	11:04:00	R	R	assortative	CMY	CMY	CMY	1	Alex and Michael	Wes and Eamon	Wes, Michael, then Eamon	00:24:00	24	00:19:00	19
2013-09-19	allRAL	10	matched	1	4	10:21:00	am	3	C2	10:45:00	11:05:00	R	R	assortative	CMY	CMY	CMY	1	Alex and Michael	Wes and Eamon	Wes, Michael, then Eamon	00:24:00	24	00:20:00	20
2013-09-19	allRAL	10	matched	1	1	10:20:00	am	4	C4	10:26:00	10:41:00	L	R	disassortative	CMY	Starch	CxS	0	Alex and Michael	Ali and Wes	Ali	00:06:00	6	00:15:00	15
2013-09-19	allRAL	10	matched	1	1	10:20:00	am	5	C1	10:27:00	10:44:00	L	R	disassortative	CMY	Starch	CxS	0	Alex and Michael	Ali and Wes	Ali	00:07:00	7	00:17:00	17
2013-09-19	allRAL	10	matched	1	1	10:20:00	am	9	B2	10:30:00	10:55:00	L	R	disassortative	CMY	Starch	CxS	0	Alex and Michael	Ali and Wes	Ali	00:10:00	10	00:25:00	25
2013-09-19	allRAL	10	matched	1	2	10:21:00	am	6	A6	10:26:00	10:44:00	L	R	disassortative	CMY	Starch	CxS	0	Alex and Michael	Michael and Eamon	Wes and Michael	00:05:00	5	00:18:00	18
2013-09-19	allRAL	10	matched	1	2	10:21:00	am	11	C6	10:30:00	10:45:00	L	R	disassortative	CMY	Starch	CxS	0	Alex and Michael	Michael and Eamon	Wes and Michael	00:09:00	9	00:15:00	15
2013-09-19	allRAL	10	matched	1	2	10:21:00	am	13	A1	10:35:00	10:55:00	L	R	disassortative	CMY	Starch	CxS	0	Alex and Michael	Michael and Eamon	Wes and Michael	00:14:00	14	00:20:00	20
2013-09-19	allRAL	10	matched	1	2	10:21:00	am	14	B6	10:35:00	10:48:00	L	R	disassortative	CMY	Starch	CxS	0	Alex and Michael	Michael and Eamon	Wes and Michael	00:14:00	14	00:13:00	13
2013-09-19	allRAL	10	matched	1	2	10:21:00	am	18	D4	10:51:00	11:03:00	L	R	disassortative	CMY	Starch	CxS	0	Alex and Michael	Michael and Eamon	Wes and Michael	00:30:00	30	00:12:00	12
2013-09-19	allRAL	10	matched	1	3	10:31:00	am	1	A4	NA	10:51:00	L	R	disassortative	CMY	Starch	CxS	0	Alex and Kelsey	Michael and Eamon	Michael and Matt	#VALUE!	#VALUE!	#VALUE!	#VALUE!
2013-09-19	allRAL	10	matched	1	3	10:31:00	am	3	A2	10:36:00	10:50:00	L	R	disassortative	CMY	Starch	CxS	0	Alex and Kelsey	Michael and Eamon	Michael and Matt	00:05:00	5	00:14:00	14
2013-09-19	allRAL	10	matched	1	3	10:31:00	am	7	C2	10:36:00	10:51:00	L	R	disassortative	CMY	Starch	CxS	0	Alex and Kelsey	Michael and Eamon	Michael and Matt	00:05:00	5	00:15:00	15
2013-09-19	allRAL	10	matched	1	3	10:31:00	am	12	C1	10:40:00	11:02:00	L	R	disassortative	CMY	Starch	CxS	0	Alex and Kelsey	Michael and Eamon	Michael and Matt	00:09:00	9	00:22:00	22
2013-09-19	allRAL	10	matched	1	3	10:31:00	am	19	B6	10:49:00	10:02:00	L	R	disassortative	CMY	Starch	CxS	0	Alex and Kelsey	Michael and Eamon	Michael and Matt	00:18:00	18	1899-12-29 23:13:00	#NUM!
2013-09-19	allRAL	10	matched	1	3	10:31:00	am	20	D2	11:00:00	11:16:00	L	R	disassortative	CMY	Starch	CxS	0	Alex and Kelsey	Michael and Eamon	Michael and Matt	00:29:00	29	00:16:00	16
2013-09-19	allRAL	10	matched	1	4	10:21:00	am	14	A1	10:57:00	11:16:00	L	R	disassortative	CMY	Starch	CxS	0	Alex and Michael	Wes and Eamon	Wes, Michael, then Eamon	00:36:00	36	00:19:00	19
2013-09-19	allRAL	10	matched	1	4	10:21:00	am	17	C6	11:02:00	11:18:00	L	R	disassortative	CMY	Starch	CxS	0	Alex and Michael	Wes and Eamon	Wes, Michael, then Eamon	00:41:00	41	00:16:00	16
2013-09-19	allRAL	10	matched	1	4	10:21:00	am	18	A2	11:02:00	11:17:00	L	R	disassortative	CMY	Starch	CxS	0	Alex and Michael	Wes and Eamon	Wes, Michael, then Eamon	00:41:00	41	00:15:00	15
2013-09-19	allRAL	10	matched	1	2	10:21:00	am	1	B5	NA	10:43:00	both mating disassortative		disassortative	NA	NA	NA	0	Alex and Michael	Michael and Eamon	Wes and Michael	#VALUE!	#VALUE!	#VALUE!	#VALUE!
2013-09-19	allRAL	10	matched	1	2	10:21:00	am	15	C4	10:35:00	10:53:00	both mating disassortative		disassortative	NA	NA	NA	0	Alex and Michael	Michael and Eamon	Wes and Michael	00:14:00	14	00:18:00	18
2013-09-19	allRAL	10	matched	1	4	10:21:00	am	15	B6	10:58:00	NA	both mating disassortative		disassortative	NA	NA	NA	0	Alex and Michael	Wes and Eamon	Wes, Michael, then Eamon	00:37:00	37	#VALUE!	#VALUE!
2013-09-19	allRAL	10	matched	1	1	10:20:00	am	12	D1	10:35:00	10:52:00	both mating assortative		assortative	NA	NA	NA	1	Alex and Michael	Ali and Wes	Ali	00:15:00	15	00:17:00	17
2013-09-19	allRAL	10	matched	1	1	10:20:00	am	15	A3	10:38:00	10:56:00	both mating assortative		assortative	NA	NA	NA	1	Alex and Michael	Ali and Wes	Ali	00:18:00	18	00:18:00	18
2013-09-19	allRAL	10	matched	1	1	10:20:00	am	16	D2	10:40:00	10:55:00	R	L	disassortative	Starch	CMY	SxC	0	Alex and Michael	Ali and Wes	Ali	00:20:00	20	00:15:00	15
2013-09-19	allRAL	10	matched	1	1	10:20:00	am	19	A6	10:49:00	11:07:00	R	L	disassortative	Starch	CMY	SxC	0	Alex and Michael	Ali and Wes	Ali	00:29:00	29	00:18:00	18
2013-09-19	allRAL	10	matched	1	2	10:21:00	am	3	B4	NA	10:43:00	R	L	disassortative	Starch	CMY	SxC	0	Alex and Michael	Michael and Eamon	Wes and Michael	#VALUE!	#VALUE!	#VALUE!	#VALUE!
2013-09-19	allRAL	10	matched	1	2	10:21:00	am	4	A5	NA	10:48:00	R	L	disassortative	Starch	CMY	SxC	0	Alex and Michael	Michael and Eamon	Wes and Michael	#VALUE!	#VALUE!	#VALUE!	#VALUE!
2013-09-19	allRAL	10	matched	1	2	10:21:00	am	5	A1	10:26:00	11:00:00	R	L	disassortative	Starch	CMY	SxC	0	Alex and Michael	Michael and Eamon	Wes and Michael	00:05:00	5	00:34:00	34
2013-09-19	allRAL	10	matched	1	3	10:31:00	am	5	A6	10:36:00	10:51:00	R	L	disassortative	Starch	CMY	SxC	0	Alex and Kelsey	Michael and Eamon	Michael and Matt	00:05:00	5	00:15:00	15
2013-09-19	allRAL	10	matched	1	3	10:31:00	am	13	C6	10:42:00	10:57:00	R	L	disassortative	Starch	CMY	SxC	0	Alex and Kelsey	Michael and Eamon	Michael and Matt	00:11:00	11	00:15:00	15
2013-09-19	allRAL	10	matched	1	3	10:31:00	am	18	A1	10:48:00	11:15:00	R	L	disassortative	Starch	CMY	SxC	0	Alex and Kelsey	Michael and Eamon	Michael and Matt	00:17:00	17	00:27:00	27
2013-09-19	allRAL	10	matched	1	3	10:31:00	am	23	C5	11:26:00	11:37:00	R	L	disassortative	Starch	CMY	SxC	0	Alex and Kelsey	Michael and Eamon	Michael and Matt	00:55:00	55	00:11:00	11
2013-09-19	allRAL	10	matched	1	4	10:21:00	am	1	A4	10:45:00	NA	R	L	disassortative	Starch	CMY	SxC	0	Alex and Michael	Wes and Eamon	Wes, Michael, then Eamon	00:24:00	24	#VALUE!	#VALUE!
2013-09-19	allRAL	10	matched	1	4	10:21:00	am	12	B2	10:54:00	11:07:00	R	L	disassortative	Starch	CMY	SxC	0	Alex and Michael	Wes and Eamon	Wes, Michael, then Eamon	00:33:00	33	00:13:00	13
2013-09-19	allRAL	10	matched	1	4	10:21:00	am	13	A5	10:55:00	11:10:00	R	L	disassortative	Starch	CMY	SxC	0	Alex and Michael	Wes and Eamon	Wes, Michael, then Eamon	00:34:00	34	00:15:00	15
2013-09-19	allRAL	10	matched	1	4	10:21:00	am	16	D6	10:59:00	11:14:00	R	L	disassortative	Starch	CMY	SxC	0	Alex and Michael	Wes and Eamon	Wes, Michael, then Eamon	00:38:00	38	00:15:00	15
2013-09-19	allRAL	10	matched	1	1	10:20:00	am	1	B6	10:20:00	10:33:00	L	L	assortative	Starch	Starch	Starch	1	Alex and Michael	Ali and Wes	Ali	00:00:00	0	00:13:00	13
2013-09-19	allRAL	10	matched	1	1	10:20:00	am	2	D5	10:23:00	10:41:00	L	L	assortative	Starch	Starch	Starch	1	Alex and Michael	Ali and Wes	Ali	00:03:00	3	00:18:00	18
2013-09-19	allRAL	10	matched	1	1	10:20:00	am	3	C6	10:23:00	10:41:00	L	L	assortative	Starch	Starch	Starch	1	Alex and Michael	Ali and Wes	Ali	00:03:00	3	00:18:00	18
2013-09-19	allRAL	10	matched	1	1	10:20:00	am	6	C4	10:27:00	10:52:00	L	L	assortative	Starch	Starch	Starch	1	Alex and Michael	Ali and Wes	Ali	00:07:00	7	00:25:00	25
2013-09-19	allRAL	10	matched	1	1	10:20:00	am	8	B4	10:30:00	10:50:00	L	L	assortative	Starch	Starch	Starch	1	Alex and Michael	Ali and Wes	Ali	00:10:00	10	00:20:00	20
2013-09-19	allRAL	10	matched	1	1	10:20:00	am	11	D6	10:35:00	10:52:00	L	L	assortative	Starch	Starch	Starch	1	Alex and Michael	Ali and Wes	Ali	00:15:00	15	00:17:00	17
2013-09-19	allRAL	10	matched	1	1	10:20:00	am	13	C2	10:37:00	11:04:00	L	L	assortative	Starch	Starch	Starch	1	Alex and Michael	Ali and Wes	Ali	00:17:00	17	00:27:00	27
2013-09-19	allRAL	10	matched	1	1	10:20:00	am	14	A4	10:37:00	10:52:00	L	L	assortative	Starch	Starch	Starch	1	Alex and Michael	Ali and Wes	Ali	00:17:00	17	00:15:00	15
2013-09-19	allRAL	10	matched	1	1	10:20:00	am	17	A5	10:45:00	11:02:00	L	L	assortative	Starch	Starch	Starch	1	Alex and Michael	Ali and Wes	Ali	00:25:00	25	00:17:00	17
2013-09-19	allRAL	10	matched	1	1	10:20:00	am	21	B3	10:58:00	NA	L	L	assortative	Starch	Starch	Starch	1	Alex and Michael	Ali and Wes	Ali	00:38:00	38	#VALUE!	#VALUE!
2013-09-19	allRAL	10	matched	1	2	10:21:00	am	2	C1	NA	10:53:00	L	L	assortative	Starch	Starch	Starch	1	Alex and Michael	Michael and Eamon	Wes and Michael	#VALUE!	#VALUE!	#VALUE!	#VALUE!
2013-09-19	allRAL	10	matched	1	2	10:21:00	am	9	D3	10:29:00	10:42:00	L	L	assortative	Starch	Starch	Starch	1	Alex and Michael	Michael and Eamon	Wes and Michael	00:08:00	8	00:13:00	13
2013-09-19	allRAL	10	matched	1	2	10:21:00	am	10	B2	10:29:00	10:49:00	L	L	assortative	Starch	Starch	Starch	1	Alex and Michael	Michael and Eamon	Wes and Michael	00:08:00	8	00:20:00	20
2013-09-19	allRAL	10	matched	1	2	10:21:00	am	16	C5	10:46:00	10:53:00	L	L	assortative	Starch	Starch	Starch	1	Alex and Michael	Michael and Eamon	Wes and Michael	00:25:00	25	00:07:00	7
2013-09-19	allRAL	10	matched	1	2	10:21:00	am	17	A4	10:47:00	11:09:00	L	L	assortative	Starch	Starch	Starch	1	Alex and Michael	Michael and Eamon	Wes and Michael	00:26:00	26	00:22:00	22
2013-09-19	allRAL	10	matched	1	3	10:31:00	am	2	D1	10:36:00	10:55:00	L	L	assortative	Starch	Starch	Starch	1	Alex and Kelsey	Michael and Eamon	Michael and Matt	00:05:00	5	00:19:00	19
2013-09-19	allRAL	10	matched	1	3	10:31:00	am	4	B4	10:36:00	10:53:00	L	L	assortative	Starch	Starch	Starch	1	Alex and Kelsey	Michael and Eamon	Michael and Matt	00:05:00	5	00:17:00	17
2013-09-19	allRAL	10	matched	1	3	10:31:00	am	6	A5	10:36:00	10:52:00	L	L	assortative	Starch	Starch	Starch	1	Alex and Kelsey	Michael and Eamon	Michael and Matt	00:05:00	5	(N290-M290)	#VALUE!
2013-09-19	allRAL	10	matched	1	3	10:31:00	am	8	D1	10:38:00	10:55:00	L	L	assortative	Starch	Starch	Starch	1	Alex and Kelsey	Michael and Eamon	Michael and Matt	00:07:00	7	00:17:00	17
2013-09-19	allRAL	10	matched	1	3	10:31:00	am	10	D4	10:39:00	10:54:00	L	L	assortative	Starch	Starch	Starch	1	Alex and Kelsey	Michael and Eamon	Michael and Matt	00:08:00	8	00:15:00	15
2013-09-19	allRAL	10	matched	1	3	10:31:00	am	14	D3	10:44:00	10:56:00	L	L	assortative	Starch	Starch	Starch	1	Alex and Kelsey	Michael and Eamon	Michael and Matt	00:13:00	13	00:12:00	12
2013-09-19	allRAL	10	matched	1	3	10:31:00	am	15	B5	10:45:00	11:02:00	L	L	assortative	Starch	Starch	Starch	1	Alex and Kelsey	Michael and Eamon	Michael and Matt	00:14:00	14	00:17:00	17
2013-09-19	allRAL	10	matched	1	3	10:31:00	am	21	B1	11:05:00	11:12:00	L	L	assortative	Starch	Starch	Starch	1	Alex and Kelsey	Michael and Eamon	Michael and Matt	00:34:00	34	00:07:00	7
2013-09-19	allRAL	10	matched	1	4	10:21:00	am	4	D2	10:46:00	11:14:00	L	L	assortative	Starch	Starch	Starch	1	Alex and Michael	Wes and Eamon	Wes, Michael, then Eamon	00:25:00	25	00:28:00	28
2013-09-19	allRAL	10	matched	1	4	10:21:00	am	5	B4	10:48:00	11:11:00	L	L	assortative	Starch	Starch	Starch	1	Alex and Michael	Wes and Eamon	Wes, Michael, then Eamon	00:27:00	27	00:23:00	23
2013-09-19	allRAL	10	matched	1	4	10:21:00	am	6	B5	10:48:00	11:12:00	L	L	assortative	Starch	Starch	Starch	1	Alex and Michael	Wes and Eamon	Wes, Michael, then Eamon	00:27:00	27	00:24:00	24
2013-09-19	allRAL	10	matched	1	4	10:21:00	am	7	D3	10:52:00	11:12:00	L	L	assortative	Starch	Starch	Starch	1	Alex and Michael	Wes and Eamon	Wes, Michael, then Eamon	00:31:00	31	00:20:00	20
2013-09-19	allRAL	10	matched	1	4	10:21:00	am	8	D5	10:52:00	11:12:00	L	L	assortative	Starch	Starch	Starch	1	Alex and Michael	Wes and Eamon	Wes, Michael, then Eamon	00:31:00	31	00:20:00	20
2013-09-19	allRAL	10	matched	1	4	10:21:00	am	9	B1	10:52:00	11:16:00	L	L	assortative	Starch	Starch	Starch	1	Alex and Michael	Wes and Eamon	Wes, Michael, then Eamon	00:31:00	31	00:24:00	24
2013-09-19	allRAL	10	matched	1	4	10:21:00	am	10	A3	10:53:00	11:12:00	L	L	assortative	Starch	Starch	Starch	1	Alex and Michael	Wes and Eamon	Wes, Michael, then Eamon	00:32:00	32	00:19:00	19
2013-09-19	allRAL	10	matched	1	4	10:21:00	am	11	C4	10:53:00	11:07:00	L	L	assortative	Starch	Starch	Starch	1	Alex and Michael	Wes and Eamon	Wes, Michael, then Eamon	00:32:00	32	00:14:00	14
2013-09-19	Canton-S	20	matched	1	1	09:57:00	am	6	C3	10:05:00	10:31:00	R	L	disassortative	Starch	CMY	SxC	0	Mat t and Alex	Matt and Alex	Matt then Alex	00:08:00	8	00:26:00	26
2013-09-19	Canton-S	20	matched	1	1	09:57:00	am	8	C1	10:05:00	10:22:00	R	L	disassortative	Starch	CMY	SxC	0	Mat t and Alex	Matt and Alex	Matt then Alex	00:08:00	8	00:17:00	17
2013-09-19	Canton-S	20	matched	1	1	09:57:00	am	9	D5	10:05:00	10:38:00	R	L	disassortative	Starch	CMY	SxC	0	Mat t and Alex	Matt and Alex	Matt then Alex	00:08:00	8	00:33:00	33
2013-09-19	Canton-S	20	matched	1	1	09:57:00	am	10	C2	10:06:00	10:26:00	R	L	disassortative	Starch	CMY	SxC	0	Mat t and Alex	Matt and Alex	Matt then Alex	00:09:00	9	00:20:00	20
2013-09-19	Canton-S	20	matched	1	1	09:57:00	am	15	D4	10:09:00	10:33:00	R	L	disassortative	Starch	CMY	SxC	0	Mat t and Alex	Matt and Alex	Matt then Alex	00:12:00	12	00:24:00	24
2013-09-19	Canton-S	20	matched	1	1	09:57:00	am	17	C6	10:16:00	10:32:00	R	L	disassortative	Starch	CMY	SxC	0	Mat t and Alex	Matt and Alex	Matt then Alex	00:19:00	19	00:16:00	16
2013-09-19	Canton-S	20	matched	1	1	09:57:00	am	20	A5	10:29:00	10:46:00	R	L	disassortative	Starch	CMY	SxC	0	Mat t and Alex	Matt and Alex	Matt then Alex	00:32:00	32	00:17:00	17
2013-09-19	Canton-S	20	matched	1	2	10:03:00	am	4	C5	10:09:00	10:34:00	R	L	disassortative	Starch	CMY	SxC	0	Matt and Eamon	Kelsey and Abby	Kelsey and Abby	00:06:00	6	00:25:00	25
2013-09-19	Canton-S	20	matched	1	2	10:03:00	am	9	D5	10:15:00	10:40:00	R	L	disassortative	Starch	CMY	SxC	0	Matt and Eamon	Kelsey and Abby	Kelsey and Abby	00:12:00	12	00:25:00	25
2013-09-19	Canton-S	20	matched	1	2	10:03:00	am	10	B2	10:15:00	10:30:00	R	L	disassortative	Starch	CMY	SxC	0	Matt and Eamon	Kelsey and Abby	Kelsey and Abby	00:12:00	12	00:15:00	15
2013-09-19	Canton-S	20	matched	1	2	10:03:00	am	11	B3	10:15:00	10:32:00	R	L	disassortative	Starch	CMY	SxC	0	Matt and Eamon	Kelsey and Abby	Kelsey and Abby	00:12:00	12	00:17:00	17
2013-09-19	Canton-S	20	matched	1	2	10:03:00	am	12	A6	10:18:00	10:40:00	R	L	disassortative	Starch	CMY	SxC	0	Matt and Eamon	Kelsey and Abby	Kelsey and Abby	00:15:00	15	00:22:00	22
2013-09-19	Canton-S	20	matched	1	2	10:03:00	am	15	C6	10:23:00	10:58:00	R	L	disassortative	Starch	CMY	SxC	0	Matt and Eamon	Kelsey and Abby	Kelsey and Abby	00:20:00	20	00:35:00	35
2013-09-19	Canton-S	20	matched	1	2	10:03:00	am	21	B1	10:34:00	10:55:00	R	L	disassortative	Starch	CMY	SxC	0	Matt and Eamon	Kelsey and Abby	Kelsey and Abby	00:31:00	31	00:21:00	21
2013-09-19	Canton-S	20	matched	1	3	10:02:00	am	4	C6	10:14:00	10:31:00	R	L	disassortative	Starch	CMY	SxC	0	Eamon	Michael and Eamon	Alex	00:12:00	12	00:17:00	17
2013-09-19	Canton-S	20	matched	1	3	10:02:00	am	7	B2	10:17:00	10:34:00	R	L	disassortative	Starch	CMY	SxC	0	Eamon	Michael and Eamon	Alex	00:15:00	15	00:17:00	17
2013-09-19	Canton-S	20	matched	1	3	10:02:00	am	16	D2	10:26:00	10:46:00	R	L	disassortative	Starch	CMY	SxC	0	Eamon	Michael and Eamon	Alex	00:24:00	24	00:20:00	20
2013-09-19	Canton-S	20	matched	1	4	10:09:00	am	3	A1	10:16:00	10:40:00	R	L	disassortative	Starch	CMY	SxC	0	Eamon	Michael and Eamon	Alex	00:07:00	7	00:24:00	24
2013-09-19	Canton-S	20	matched	1	4	10:09:00	am	7	C1	10:24:00	10:45:00	R	L	disassortative	Starch	CMY	SxC	0	Eamon	Michael and Eamon	Alex	00:15:00	15	00:21:00	21
2013-09-19	Canton-S	20	matched	1	1	09:57:00	am	2	B5	10:05:00	10:20:00	R	R	assortative	CMY	CMY	CMY	1	Mat t and Alex	Matt and Alex	Matt then Alex	00:08:00	8	00:15:00	15
2013-09-19	Canton-S	20	matched	1	1	09:57:00	am	3	D3	10:05:00	10:52:00	R	R	assortative	CMY	CMY	CMY	1	Mat t and Alex	Matt and Alex	Matt then Alex	00:08:00	8	00:47:00	47
2013-09-19	Canton-S	20	matched	1	1	09:57:00	am	7	B3	10:05:00	10:28:00	R	R	assortative	CMY	CMY	CMY	1	Mat t and Alex	Matt and Alex	Matt then Alex	00:08:00	8	00:23:00	23
2013-09-19	Canton-S	20	matched	1	1	09:57:00	am	22	C4	10:42:00	10:59:00	R	R	assortative	CMY	CMY	CMY	1	Mat t and Alex	Matt and Alex	Matt then Alex	00:45:00	45	00:17:00	17
2013-09-19	Canton-S	20	matched	1	2	10:03:00	am	17	D2	10:26:00	10:45:00	R	R	assortative	CMY	CMY	CMY	1	Matt and Eamon	Kelsey and Abby	Kelsey and Abby	00:23:00	23	00:19:00	19
2013-09-19	Canton-S	20	matched	1	3	10:02:00	am	1	B4	10:08:00	10:27:00	R	R	assortative	CMY	CMY	CMY	1	Eamon	Michael and Eamon	Alex	00:06:00	6	00:19:00	19
2013-09-19	Canton-S	20	matched	1	3	10:02:00	am	2	D6	10:09:00	10:30:00	R	R	assortative	CMY	CMY	CMY	1	Eamon	Michael and Eamon	Alex	00:07:00	7	00:21:00	21
2013-09-19	Canton-S	20	matched	1	3	10:02:00	am	3	C1	10:10:00	10:32:00	R	R	assortative	CMY	CMY	CMY	1	Eamon	Michael and Eamon	Alex	00:08:00	8	00:22:00	22
2013-09-19	Canton-S	20	matched	1	3	10:02:00	am	5	C4	10:14:00	10:31:00	R	R	assortative	CMY	CMY	CMY	1	Eamon	Michael and Eamon	Alex	00:12:00	12	00:17:00	17
2013-09-19	Canton-S	20	matched	1	3	10:02:00	am	6	D2	10:14:00	10:31:00	R	R	assortative	CMY	CMY	CMY	1	Eamon	Michael and Eamon	Alex	00:12:00	12	00:17:00	17
2013-09-19	Canton-S	20	matched	1	3	10:02:00	am	9	C5	10:19:00	10:36:00	R	R	assortative	CMY	CMY	CMY	1	Eamon	Michael and Eamon	Alex	00:17:00	17	00:17:00	17
2013-09-19	Canton-S	20	matched	1	3	10:02:00	am	13	A2	10:22:00	10:43:00	R	R	assortative	CMY	CMY	CMY	1	Eamon	Michael and Eamon	Alex	00:20:00	20	00:21:00	21
2013-09-19	Canton-S	20	matched	1	3	10:02:00	am	17	C3	10:30:00	10:47:00	R	R	assortative	CMY	CMY	CMY	1	Eamon	Michael and Eamon	Alex	00:28:00	28	00:17:00	17
2013-09-19	Canton-S	20	matched	1	3	10:02:00	am	19	A1	10:43:00	10:54:00	R	R	assortative	CMY	CMY	CMY	1	Eamon	Michael and Eamon	Alex	00:41:00	41	00:11:00	11
2013-09-19	Canton-S	20	matched	1	3	10:02:00	am	20	C2	10:45:00	10:58:00	R	R	assortative	CMY	CMY	CMY	1	Eamon	Michael and Eamon	Alex	00:43:00	43	00:13:00	13
2013-09-19	Canton-S	20	matched	1	4	10:09:00	am	1	A6	10:15:00	10:58:00	R	R	assortative	CMY	CMY	CMY	1	Eamon	Michael and Eamon	Alex	00:06:00	6	00:43:00	43
2013-09-19	Canton-S	20	matched	1	4	10:09:00	am	8	B5	10:27:00	10:44:00	R	R	assortative	CMY	CMY	CMY	1	Eamon	Michael and Eamon	Alex	00:18:00	18	00:17:00	17
2013-09-19	Canton-S	20	matched	1	4	10:09:00	am	9	B4	10:29:00	10:42:00	R	R	assortative	CMY	CMY	CMY	1	Eamon	Michael and Eamon	Alex	00:20:00	20	00:13:00	13
2013-09-19	Canton-S	20	matched	1	4	10:09:00	am	11	B6	10:33:00	10:52:00	R	R	assortative	CMY	CMY	CMY	1	Eamon	Michael and Eamon	Alex	00:24:00	24	00:19:00	19
2013-09-19	Canton-S	20	matched	1	4	10:09:00	am	12	C2	10:34:00	10:50:00	R	R	assortative	CMY	CMY	CMY	1	Eamon	Michael and Eamon	Alex	00:25:00	25	00:16:00	16
2013-09-19	Canton-S	20	mismatched	1	2	10:03:00	am	13	B5	10:18:00	10:45:00	both mating assortative		assortative	NA	NA	NA	1	Matt and Eamon	Kelsey and Abby	Kelsey and Abby	00:15:00	15	00:27:00	27
2013-09-19	Canton-S	20	mismatched	1	2	10:03:00	am	19	A5	10:28:00	10:43:00	both mating disassortative		disassortative	NA	NA	NA	0	Matt and Eamon	Kelsey and Abby	Kelsey and Abby	00:25:00	25	00:15:00	15
2013-09-19	Canton-S	20	matched	1	1	09:57:00	am	12	A2	10:07:00	10:38:00	L	R	disassortative	CMY	Starch	CxS	0	Mat t and Alex	Matt and Alex	Matt then Alex	00:10:00	10	00:31:00	31
2013-09-19	Canton-S	20	matched	1	1	09:57:00	am	16	B2	10:12:00	10:33:00	L	R	disassortative	CMY	Starch	CxS	0	Mat t and Alex	Matt and Alex	Matt then Alex	00:15:00	15	00:21:00	21
2013-09-19	Canton-S	20	matched	1	1	09:57:00	am	18	B4	10:16:00	10:34:00	L	R	disassortative	CMY	Starch	CxS	0	Mat t and Alex	Matt and Alex	Matt then Alex	00:19:00	19	00:18:00	18
2013-09-19	Canton-S	20	matched	1	1	09:57:00	am	19	B1	10:24:00	10:41:00	L	R	disassortative	CMY	Starch	CxS	0	Mat t and Alex	Matt and Alex	Matt then Alex	00:27:00	27	00:17:00	17
2013-09-19	Canton-S	20	matched	1	1	09:57:00	am	21	D6	10:31:00	10:48:00	L	R	disassortative	CMY	Starch	CxS	0	Mat t and Alex	Matt and Alex	Matt then Alex	00:34:00	34	00:17:00	17
2013-09-19	Canton-S	20	matched	1	1	09:57:00	am	23	B6	10:43:00	11:00:00	L	R	disassortative	CMY	Starch	CxS	0	Mat t and Alex	Matt and Alex	Matt then Alex	00:46:00	46	00:17:00	17
2013-09-19	Canton-S	20	matched	1	2	10:03:00	am	1	C3	10:07:00	10:48:00	L	R	disassortative	CMY	Starch	CxS	0	Matt and Eamon	Kelsey and Abby	Kelsey and Abby	00:04:00	4	00:41:00	41
2013-09-19	Canton-S	20	matched	1	2	10:03:00	am	2	B6	10:07:00	10:31:00	L	R	disassortative	CMY	Starch	CxS	0	Matt and Eamon	Kelsey and Abby	Kelsey and Abby	00:04:00	4	00:24:00	24
2013-09-19	Canton-S	20	matched	1	2	10:03:00	am	3	A3	10:08:00	10:33:00	L	R	disassortative	CMY	Starch	CxS	0	Matt and Eamon	Kelsey and Abby	Kelsey and Abby	00:05:00	5	00:25:00	25
2013-09-19	Canton-S	20	matched	1	2	10:03:00	am	5	D4	10:10:00	10:28:00	L	R	disassortative	CMY	Starch	CxS	0	Matt and Eamon	Kelsey and Abby	Kelsey and Abby	00:07:00	7	00:18:00	18
2013-09-19	Canton-S	20	matched	1	2	10:03:00	am	7	A2	10:13:00	10:36:00	L	R	disassortative	CMY	Starch	CxS	0	Matt and Eamon	Kelsey and Abby	Kelsey and Abby	00:10:00	10	00:23:00	23
2013-09-19	Canton-S	20	matched	1	2	10:03:00	am	8	D6	10:14:00	10:39:00	L	R	disassortative	CMY	Starch	CxS	0	Matt and Eamon	Kelsey and Abby	Kelsey and Abby	00:11:00	11	00:25:00	25
2013-09-19	Canton-S	20	matched	1	2	10:03:00	am	14	A4	10:21:00	10:38:00	L	R	disassortative	CMY	Starch	CxS	0	Matt and Eamon	Kelsey and Abby	Kelsey and Abby	00:18:00	18	00:17:00	17
2013-09-19	Canton-S	20	matched	1	3	10:02:00	am	12	A6	10:20:00	10:39:00	L	R	disassortative	CMY	Starch	CxS	0	Eamon	Michael and Eamon	Alex	00:18:00	18	00:19:00	19
2013-09-19	Canton-S	20	matched	1	3	10:02:00	am	15	D1	10:25:00	10:45:00	L	R	disassortative	CMY	Starch	CxS	0	Eamon	Michael and Eamon	Alex	00:23:00	23	00:20:00	20
2013-09-19	Canton-S	20	matched	1	4	10:09:00	am	6	A2	10:24:00	10:44:00	L	R	disassortative	CMY	Starch	CxS	0	Eamon	Michael and Eamon	Alex	00:15:00	15	00:20:00	20
2013-09-19	Canton-S	20	matched	1	4	10:09:00	am	10	A4	10:32:00	10:52:00	L	R	disassortative	CMY	Starch	CxS	0	Eamon	Michael and Eamon	Alex	00:23:00	23	00:20:00	20
2013-09-19	Canton-S	20	matched	1	1	09:57:00	am	1	A3	10:03:00	10:32:00	L	L	assortative	Starch	Starch	Starch	1	Mat t and Alex	Matt and Alex	Matt then Alex	00:06:00	6	00:29:00	29
2013-09-19	Canton-S	20	matched	1	1	09:57:00	am	4	A1	10:05:00	10:20:00	L	L	assortative	Starch	Starch	Starch	1	Mat t and Alex	Matt and Alex	Matt then Alex	00:08:00	8	00:15:00	15
2013-09-19	Canton-S	20	matched	1	1	09:57:00	am	5	A6	10:05:00	10:32:00	L	L	assortative	Starch	Starch	Starch	1	Mat t and Alex	Matt and Alex	Matt then Alex	00:08:00	8	00:27:00	27
2013-09-19	Canton-S	20	matched	1	1	09:57:00	am	13	D2	10:07:00	10:33:00	L	L	assortative	Starch	Starch	Starch	1	Mat t and Alex	Matt and Alex	Matt then Alex	00:10:00	10	00:26:00	26
2013-09-19	Canton-S	20	matched	1	1	09:57:00	am	14	A4	10:07:00	10:20:00	L	L	assortative	Starch	Starch	Starch	1	Mat t and Alex	Matt and Alex	Matt then Alex	00:10:00	10	00:13:00	13
2013-09-19	Canton-S	20	matched	1	2	10:03:00	am	6	D1	10:13:00	10:31:00	L	L	assortative	Starch	Starch	Starch	1	Matt and Eamon	Kelsey and Abby	Kelsey and Abby	00:10:00	10	00:18:00	18
2013-09-19	Canton-S	20	matched	1	2	10:03:00	am	16	C1	10:25:00	10:43:00	L	L	assortative	Starch	Starch	Starch	1	Matt and Eamon	Kelsey and Abby	Kelsey and Abby	00:22:00	22	00:18:00	18
2013-09-19	Canton-S	20	matched	1	2	10:03:00	am	18	C2	10:28:00	10:52:00	L	L	assortative	Starch	Starch	Starch	1	Matt and Eamon	Kelsey and Abby	Kelsey and Abby	00:25:00	25	00:24:00	24
2013-09-19	Canton-S	20	matched	1	2	10:03:00	am	20	C4	10:28:00	10:50:00	L	L	assortative	Starch	Starch	Starch	1	Matt and Eamon	Kelsey and Abby	Kelsey and Abby	00:25:00	25	00:22:00	22
2013-09-19	Canton-S	20	matched	1	3	10:02:00	am	8	B5	10:17:00	10:34:00	L	L	assortative	Starch	Starch	Starch	1	Eamon	Michael and Eamon	Alex	00:15:00	15	00:17:00	17
2013-09-19	Canton-S	20	matched	1	3	10:02:00	am	10	D4	10:19:00	10:39:00	L	L	assortative	Starch	Starch	Starch	1	Eamon	Michael and Eamon	Alex	00:17:00	17	00:20:00	20
2013-09-19	Canton-S	20	matched	1	3	10:02:00	am	11	A5	10:20:00	10:43:00	L	L	assortative	Starch	Starch	Starch	1	Eamon	Michael and Eamon	Alex	00:18:00	18	00:23:00	23
2013-09-19	Canton-S	20	matched	1	3	10:02:00	am	14	D3	10:23:00	10:36:00	L	L	assortative	Starch	Starch	Starch	1	Eamon	Michael and Eamon	Alex	00:21:00	21	00:13:00	13
2013-09-19	Canton-S	20	matched	1	3	10:02:00	am	18	B6	10:31:00	10:51:00	L	L	assortative	Starch	Starch	Starch	1	Eamon	Michael and Eamon	Alex	00:29:00	29	00:20:00	20
2013-09-19	Canton-S	20	matched	1	4	10:09:00	am	2	B3	10:16:00	10:37:00	L	L	assortative	Starch	Starch	Starch	1	Eamon	Michael and Eamon	Alex	00:07:00	7	00:21:00	21
2013-09-19	Canton-S	20	matched	1	4	10:09:00	am	4	B2	10:18:00	10:43:00	L	L	assortative	Starch	Starch	Starch	1	Eamon	Michael and Eamon	Alex	00:09:00	9	00:25:00	25
2013-09-19	Canton-S	20	matched	1	4	10:09:00	am	5	A3	10:21:00	10:44:00	L	L	assortative	Starch	Starch	Starch	1	Eamon	Michael and Eamon	Alex	00:12:00	12	00:23:00	23
2013-09-19	Canton-S	20	matched	1	4	10:09:00	am	13	B1	10:51:00	11:09:00	L	L	assortative	Starch	Starch	Starch	1	Eamon	Michael and Eamon	Alex	00:42:00	42	00:18:00	18
2013-11-07	Canton-S	20	mismatched	2	4	11:53:00	am	5	A2	12:12:00	12:33:00	L	L	disassortative	Starch	CMY	SxC	0	Alex and Leslie	Michael and Alex	Michael and Melina	00:19:00	19	00:21:00	21
2013-11-07	Canton-S	20	mismatched	2	4	11:53:00	am	12	B4	12:29:00	12:54:00	L	L	disassortative	Starch	CMY	SxC	0	Alex and Leslie	Michael and Alex	Michael and Melina	00:36:00	36	00:25:00	25
2013-11-07	Canton-S	20	mismatched	2	4	11:53:00	am	1	D5	12:04:00	12:22:00	L	R	assortative	CMY	CMY	CMY	1	Alex and Leslie	Michael and Alex	Michael and Melina	00:11:00	11	00:18:00	18
2013-11-07	Canton-S	20	mismatched	2	4	11:53:00	am	8	B3	12:18:00	12:44:00	L	R	assortative	CMY	CMY	CMY	1	Alex and Leslie	Michael and Alex	Michael and Melina	00:25:00	25	00:26:00	26
2013-11-07	Canton-S	20	mismatched	2	4	11:53:00	am	10	A2	12:23:00	12:55:00	L	R	assortative	CMY	CMY	CMY	1	Alex and Leslie	Michael and Alex	Michael and Melina	00:30:00	30	00:32:00	32
2013-11-07	Canton-S	20	mismatched	2	4	11:53:00	am	15	D3	12:37:00	12:58:00	L	R	assortative	CMY	CMY	CMY	1	Alex and Leslie	Michael and Alex	Michael and Melina	00:44:00	44	00:21:00	21
2013-11-07	Canton-S	20	mismatched	2	4	11:53:00	am	16	C2	12:41:00	13:02:00	L	R	assortative	CMY	CMY	CMY	1	Alex and Leslie	Michael and Alex	Michael and Melina	00:48:00	48	00:21:00	21
2013-11-07	Canton-S	20	mismatched	2	4	11:53:00	am	13	C3	12:30:00	12:58:00	heterogamic wing clip		assortative	NA	NA	NA	1	Alex and Leslie	Michael and Alex	Michael and Melina	00:37:00	37	00:28:00	28
2013-11-07	Canton-S	20	mismatched	2	4	11:53:00	am	14	A4	12:34:00	12:55:00	heterogamic wing clip		assortative	NA	NA	NA	1	Alex and Leslie	Michael and Alex	Michael and Melina	00:41:00	41	00:21:00	21
2013-11-07	Canton-S	20	mismatched	2	4	11:53:00	am	3	B1	12:09:00	12:17:00	R	R	disassortative	CMY	Starch	CxS	0	Alex and Leslie	Michael and Alex	Michael and Melina	00:16:00	16	00:08:00	8
2013-11-07	Canton-S	20	mismatched	2	4	11:53:00	am	9	C4	12:21:00	12:49:00	R	R	disassortative	CMY	Starch	CxS	0	Alex and Leslie	Michael and Alex	Michael and Melina	00:28:00	28	00:28:00	28
2013-11-07	Canton-S	20	mismatched	2	4	11:53:00	am	17	D1	12:52:00	13:15:00	R	R	disassortative	CMY	Starch	CxS	0	Alex and Leslie	Michael and Alex	Michael and Melina	00:59:00	59	00:23:00	23
2013-11-07	Canton-S	20	mismatched	2	4	11:53:00	am	2	D2	12:07:00	12:27:00	R	L	assortative	Starch	Starch	Starch	1	Alex and Leslie	Michael and Alex	Michael and Melina	00:14:00	14	00:20:00	20
2013-11-07	Canton-S	20	mismatched	2	4	11:53:00	am	4	A1	12:10:00	12:29:00	R	L	assortative	Starch	Starch	Starch	1	Alex and Leslie	Michael and Alex	Michael and Melina	00:17:00	17	00:19:00	19
2013-11-07	Canton-S	20	mismatched	2	4	11:53:00	am	6	A3	12:15:00	12:30:00	R	L	assortative	Starch	Starch	Starch	1	Alex and Leslie	Michael and Alex	Michael and Melina	00:22:00	22	00:15:00	15
2013-11-07	Canton-S	20	mismatched	2	4	11:53:00	am	7	A5	12:18:00	12:40:00	R	L	assortative	Starch	Starch	Starch	1	Alex and Leslie	Michael and Alex	Michael and Melina	00:25:00	25	00:22:00	22
2013-11-07	Canton-S	20	mismatched	2	4	11:53:00	am	11	A6	12:26:00	12:48:00	R	L	assortative	Starch	Starch	Starch	1	Alex and Leslie	Michael and Alex	Michael and Melina	00:33:00	33	00:22:00	22
2013-11-07	Canton-S	20	mismatched	2	1	12:14:00	pm	3	B6	12:21:00	12:43:00	R	R	disassortative	Starch	CMY	SxC	0	Michael and Leslie	Michael and Alex	Melina, Leslie, Erica	00:07:00	7	00:22:00	22
2013-11-07	Canton-S	20	mismatched	2	1	12:14:00	pm	5	C1	12:26:00	12:47:00	R	R	disassortative	Starch	CMY	SxC	0	Michael and Leslie	Michael and Alex	Melina, Leslie, Erica	00:12:00	12	00:21:00	21
2013-11-07	Canton-S	20	mismatched	2	1	12:14:00	pm	6	D2	12:31:00	12:53:00	R	R	disassortative	Starch	CMY	SxC	0	Michael and Leslie	Michael and Alex	Melina, Leslie, Erica	00:17:00	17	00:22:00	22
2013-11-07	Canton-S	20	mismatched	2	1	12:14:00	pm	7	B3	12:33:00	12:53:00	R	R	disassortative	Starch	CMY	SxC	0	Michael and Leslie	Michael and Alex	Melina, Leslie, Erica	00:19:00	19	00:20:00	20
2013-11-07	Canton-S	20	mismatched	2	1	12:14:00	pm	14	C6	13:09:00	13:29:00	R	R	disassortative	Starch	CMY	SxC	0	Michael and Leslie	Michael and Alex	Melina, Leslie, Erica	00:55:00	55	00:20:00	20
2013-11-07	Canton-S	20	mismatched	2	2	12:01:00	pm	5	B3	12:11:00	12:31:00	R	R	disassortative	Starch	CMY	SxC	0	Alex and Matt	Alex and Michael	Matt	00:10:00	10	00:20:00	20
2013-11-07	Canton-S	20	mismatched	2	2	12:01:00	pm	9	B2	12:19:00	12:37:00	R	R	disassortative	Starch	CMY	SxC	0	Alex and Matt	Alex and Michael	Matt	00:18:00	18	00:18:00	18
2013-11-07	Canton-S	20	mismatched	2	2	12:01:00	pm	14	C2	12:25:00	12:43:00	R	R	disassortative	Starch	CMY	SxC	0	Alex and Matt	Alex and Michael	Matt	00:24:00	24	00:18:00	18
2013-11-07	Canton-S	20	mismatched	2	1	12:14:00	pm	2	B4	12:19:00	12:41:00	R	L	assortative	CMY	CMY	CMY	1	Michael and Leslie	Michael and Alex	Melina, Leslie, Erica	00:05:00	5	00:22:00	22
2013-11-07	Canton-S	20	mismatched	2	2	12:01:00	pm	2	D5	12:08:00	12:29:00	R	L	assortative	CMY	CMY	CMY	1	Alex and Matt	Alex and Michael	Matt	00:07:00	7	00:21:00	21
2013-11-07	Canton-S	20	mismatched	2	2	12:01:00	pm	3	D4	12:08:00	12:20:00	R	L	assortative	CMY	CMY	CMY	1	Alex and Matt	Alex and Michael	Matt	00:07:00	7	00:12:00	12
2013-11-07	Canton-S	20	mismatched	2	2	12:01:00	pm	10	A4	12:21:00	12:43:00	R	L	assortative	CMY	CMY	CMY	1	Alex and Matt	Alex and Michael	Matt	00:20:00	20	00:22:00	22
2013-11-07	Canton-S	20	mismatched	2	2	12:01:00	pm	13	C4	12:25:00	12:46:00	R	L	assortative	CMY	CMY	CMY	1	Alex and Matt	Alex and Michael	Matt	00:24:00	24	00:21:00	21
2013-11-07	Canton-S	20	mismatched	2	2	12:01:00	pm	17	B6	12:36:00	12:58:00	R	L	assortative	CMY	CMY	CMY	1	Alex and Matt	Alex and Michael	Matt	00:35:00	35	00:22:00	22
2013-11-07	Canton-S	20	mismatched	2	1	12:14:00	pm	12	A2	12:51:00	13:15:00	heterogamic wing clip		assortative	NA	NA	NA	1	Michael and Leslie	Michael and Alex	Melina, Leslie, Erica	00:37:00	37	00:24:00	24
2013-11-07	Canton-S	20	mismatched	2	2	12:01:00	pm	12	A1	12:23:00	12:42:00	heterogamic wing clip		assortative	NA	NA	NA	1	Alex and Matt	Alex and Michael	Matt	00:22:00	22	00:19:00	19
2013-11-07	Canton-S	20	mismatched	2	2	12:01:00	pm	15	B4	12:30:00	13:07:00	heterogamic wing clip		assortative	NA	NA	NA	1	Alex and Matt	Alex and Michael	Matt	00:29:00	29	00:37:00	37
2013-11-07	Canton-S	20	mismatched	2	1	12:14:00	pm	4	A6	12:25:00	12:43:00	L	L	disassortative	CMY	Starch	CxS	0	Michael and Leslie	Michael and Alex	Melina, Leslie, Erica	00:11:00	11	00:18:00	18
2013-11-07	Canton-S	20	mismatched	2	1	12:14:00	pm	9	B2	12:36:00	13:04:00	L	L	disassortative	CMY	Starch	CxS	0	Michael and Leslie	Michael and Alex	Melina, Leslie, Erica	00:22:00	22	00:28:00	28
2013-11-07	Canton-S	20	mismatched	2	2	12:01:00	pm	7	A3	12:15:00	12:32:00	L	L	disassortative	CMY	Starch	CxS	0	Alex and Matt	Alex and Michael	Matt	00:14:00	14	00:17:00	17
2013-11-07	Canton-S	20	mismatched	2	2	12:01:00	pm	8	A2	12:18:00	12:42:00	L	L	disassortative	CMY	Starch	CxS	0	Alex and Matt	Alex and Michael	Matt	00:17:00	17	00:24:00	24
2013-11-07	Canton-S	20	mismatched	2	1	12:14:00	pm	1	A3	12:15:00	12:27:00	L	R	assortative	Starch	Starch	Starch	1	Michael and Leslie	Michael and Alex	Melina, Leslie, Erica	00:01:00	1	00:12:00	12
2013-11-07	Canton-S	20	mismatched	2	1	12:14:00	pm	8	B5	12:33:00	12:48:00	L	R	assortative	Starch	Starch	Starch	1	Michael and Leslie	Michael and Alex	Melina, Leslie, Erica	00:19:00	19	00:15:00	15
2013-11-07	Canton-S	20	mismatched	2	1	12:14:00	pm	10	A1	12:38:00	12:54:00	L	R	assortative	Starch	Starch	Starch	1	Michael and Leslie	Michael and Alex	Melina, Leslie, Erica	00:24:00	24	00:16:00	16
2013-11-07	Canton-S	20	mismatched	2	1	12:14:00	pm	11	C2	12:40:00	13:02:00	L	R	assortative	Starch	Starch	Starch	1	Michael and Leslie	Michael and Alex	Melina, Leslie, Erica	00:26:00	26	00:22:00	22
2013-11-07	Canton-S	20	mismatched	2	2	12:01:00	pm	1	D3	12:06:00	12:20:00	L	R	assortative	Starch	Starch	Starch	1	Alex and Matt	Alex and Michael	Matt	00:05:00	5	00:14:00	14
2013-11-07	Canton-S	20	mismatched	2	2	12:01:00	pm	4	D1	12:09:00	12:26:00	L	R	assortative	Starch	Starch	Starch	1	Alex and Matt	Alex and Michael	Matt	00:08:00	8	00:17:00	17
2013-11-07	Canton-S	20	mismatched	2	2	12:01:00	pm	6	C1	12:13:00	12:30:00	L	R	assortative	Starch	Starch	Starch	1	Alex and Matt	Alex and Michael	Matt	00:12:00	12	00:17:00	17
2013-11-07	Canton-S	20	mismatched	2	2	12:01:00	pm	11	C3	12:22:00	12:37:00	L	R	assortative	Starch	Starch	Starch	1	Alex and Matt	Alex and Michael	Matt	00:21:00	21	00:15:00	15
2013-11-07	Canton-S	20	mismatched	2	2	12:01:00	pm	16	C6	12:33:00	12:53:00	L	R	assortative	Starch	Starch	Starch	1	Alex and Matt	Alex and Michael	Matt	00:32:00	32	00:20:00	20
2013-11-07	Canton-S	20	mismatched	2	2	12:01:00	pm	18	B5	12:45:00	13:00:00	L	R	assortative	Starch	Starch	Starch	1	Alex and Matt	Alex and Michael	Matt	00:44:00	44	00:15:00	15
2013-11-14	Canton-S	20	mismatched	1	3	12:10:00	am	17	B4	12:51:00	13:02:00	L	L	disassortative	Starch	CMY	SxC	0	Michael and Leslie	Leslie and Alex	Alex and Matt	00:41:00	41	00:11:00	11
2013-11-14	Canton-S	20	mismatched	1	1	11:52:00	am	1	A6	11:57:00	12:21:00	R	R	disassortative	Starch	CMY	SxC	0	Michael and Alex	NA	Melina	00:05:00	5	00:24:00	24
2013-11-14	Canton-S	20	mismatched	1	1	11:52:00	am	13	C4	12:13:00	12:31:00	R	R	disassortative	Starch	CMY	SxC	0	Michael and Alex	NA	Melina	00:21:00	21	00:18:00	18
2013-11-14	Canton-S	20	mismatched	1	1	11:52:00	am	17	D2	12:32:00	12:53:00	R	R	disassortative	Starch	CMY	SxC	0	Michael and Alex	NA	Melina	00:40:00	40	00:21:00	21
2013-11-14	Canton-S	20	mismatched	1	2	11:50:00	am	4	B1	12:03:00	12:22:00	R	R	disassortative	Starch	CMY	SxC	0	Michael and Alexs	NA	Matt	00:13:00	13	00:19:00	19
2013-11-14	Canton-S	20	mismatched	1	2	11:50:00	am	5	A3	12:06:00	12:24:00	R	R	disassortative	Starch	CMY	SxC	0	Michael and Alexs	NA	Matt	00:16:00	16	00:18:00	18
2013-11-14	Canton-S	20	mismatched	1	3	12:10:00	am	3	B4	12:19:00	12:33:00	L	R	assortative	CMY	CMY	CMY	1	Michael and Leslie	Leslie and Alex	Alex and Matt	00:09:00	9	00:14:00	14
2013-11-14	Canton-S	20	mismatched	1	3	12:10:00	am	5	D3	12:21:00	12:36:00	L	R	assortative	CMY	CMY	CMY	1	Michael and Leslie	Leslie and Alex	Alex and Matt	00:11:00	11	00:15:00	15
2013-11-14	Canton-S	20	mismatched	1	3	12:10:00	am	6	B3	12:23:00	12:39:00	L	R	assortative	CMY	CMY	CMY	1	Michael and Leslie	Leslie and Alex	Alex and Matt	00:13:00	13	00:16:00	16
2013-11-14	Canton-S	20	mismatched	1	3	12:10:00	am	14	C5	12:39:00	12:52:00	L	R	assortative	CMY	CMY	CMY	1	Michael and Leslie	Leslie and Alex	Alex and Matt	00:29:00	29	00:13:00	13
2013-11-14	Canton-S	20	mismatched	1	3	12:10:00	am	20	B2	13:05:00	13:29:00	L	R	assortative	CMY	CMY	CMY	1	Michael and Leslie	Leslie and Alex	Alex and Matt	00:55:00	55	00:24:00	24
2013-11-14	Canton-S	20	mismatched	1	1	11:52:00	am	2	D2	11:58:00	12:20:00	R	L	assortative	CMY	CMY	CMY	1	Michael and Alex	NA	Melina	00:06:00	6	00:22:00	22
2013-11-14	Canton-S	20	mismatched	1	1	11:52:00	am	9	B5	12:03:00	12:19:00	R	L	assortative	CMY	CMY	CMY	1	Michael and Alex	NA	Melina	00:11:00	11	00:16:00	16
2013-11-14	Canton-S	20	mismatched	1	2	11:50:00	am	2	B2	12:01:00	12:43:00	R	L	assortative	CMY	CMY	CMY	1	Michael and Alexs	NA	Matt	00:11:00	11	00:42:00	42
2013-11-14	Canton-S	20	mismatched	1	3	12:10:00	am	9	D2	12:27:00	12:41:00	R	L	assortative	CMY	CMY	CMY	1	Michael and Leslie	Leslie and Alex	Alex and Matt	00:17:00	17	00:14:00	14
2013-11-14	Canton-S	20	mismatched	1	3	12:10:00	am	10	D4	12:30:00	12:49:00	R	L	assortative	CMY	CMY	CMY	1	Michael and Leslie	Leslie and Alex	Alex and Matt	00:20:00	20	00:19:00	19
2013-11-14	Canton-S	20	mismatched	1	3	12:10:00	am	11	A2	12:31:00	12:48:00	R	L	assortative	CMY	CMY	CMY	1	Michael and Leslie	Leslie and Alex	Alex and Matt	00:21:00	21	00:17:00	17
2013-11-14	Canton-S	20	mismatched	1	3	12:10:00	am	12	C3	12:35:00	12:53:00	R	L	assortative	CMY	CMY	CMY	1	Michael and Leslie	Leslie and Alex	Alex and Matt	00:25:00	25	00:18:00	18
2013-11-14	Canton-S	20	mismatched	1	3	12:10:00	am	16	A5	12:48:00	13:26:00	R	L	assortative	CMY	CMY	CMY	1	Michael and Leslie	Leslie and Alex	Alex and Matt	00:38:00	38	00:38:00	38
2013-11-14	Canton-S	20	mismatched	1	3	12:10:00	am	18	A4	12:52:00	13:10:00	R	L	assortative	CMY	CMY	CMY	1	Michael and Leslie	Leslie and Alex	Alex and Matt	00:42:00	42	00:18:00	18
2013-11-14	Canton-S	20	mismatched	1	1	11:52:00	am	12	B6	12:10:00	12:31:00	heterogamic wing clip		assortative	NA	NA	NA	1	Michael and Alex	NA	Melina	00:18:00	18	00:21:00	21
2013-11-14	Canton-S	20	mismatched	1	3	12:10:00	am	13	C6	12:38:00	13:07:00	homogamic wing clip		disassortative	NA	NA	NA	0	Michael and Leslie	Leslie and Alex	Alex and Matt	00:28:00	28	00:29:00	29
2013-11-14	Canton-S	20	mismatched	1	3	12:10:00	am	15	B1	12:47:00	12:53:00	homogamic wing clip		disassortative	NA	NA	NA	0	Michael and Leslie	Leslie and Alex	Alex and Matt	00:37:00	37	00:06:00	6
2013-11-14	Canton-S	20	mismatched	1	2	11:50:00	am	6	A6	12:08:00	12:26:00	L	L	disassortative	CMY	Starch	CxS	0	Michael and Alexs	NA	Matt	00:18:00	18	00:18:00	18
2013-11-14	Canton-S	20	mismatched	1	2	11:50:00	am	7	A1	12:08:00	12:24:00	L	L	disassortative	CMY	Starch	CxS	0	Michael and Alexs	NA	Matt	00:18:00	18	00:16:00	16
2013-11-14	Canton-S	20	mismatched	1	1	11:52:00	am	3	A3	12:00:00	12:40:00	L	L	disassortative	CMY	Starch	CxS	0	Michael and Alex	NA	Melina	00:08:00	8	00:40:00	40
2013-11-14	Canton-S	20	mismatched	1	1	11:52:00	am	4	A1	12:00:00	12:20:00	L	L	disassortative	CMY	Starch	CxS	0	Michael and Alex	NA	Melina	00:08:00	8	00:20:00	20
2013-11-14	Canton-S	20	mismatched	1	1	11:52:00	am	7	D6	12:01:00	12:22:00	L	L	disassortative	CMY	Starch	CxS	0	Michael and Alex	NA	Melina	00:09:00	9	00:21:00	21
2013-11-14	Canton-S	20	mismatched	1	1	11:52:00	am	10	D1	12:03:00	12:23:00	L	L	disassortative	CMY	Starch	CxS	0	Michael and Alex	NA	Melina	00:11:00	11	00:20:00	20
2013-11-14	Canton-S	20	mismatched	1	1	11:52:00	am	14	C4	12:14:00	12:34:00	L	L	disassortative	CMY	Starch	CxS	0	Michael and Alex	NA	Melina	00:22:00	22	00:20:00	20
2013-11-14	Canton-S	20	mismatched	1	1	11:52:00	am	16	C5	12:29:00	12:48:00	L	L	disassortative	CMY	Starch	CxS	0	Michael and Alex	NA	Melina	00:37:00	37	00:19:00	19
2013-11-14	Canton-S	20	mismatched	1	3	12:10:00	am	1	D1	12:15:00	12:28:00	R	R	disassortative	CMY	Starch	CxS	0	Michael and Leslie	Leslie and Alex	Alex and Matt	00:05:00	5	00:13:00	13
2013-11-14	Canton-S	20	mismatched	1	3	12:10:00	am	2	NA	12:18:00	12:28:00	R	R	disassortative	CMY	Starch	CxS	0	Michael and Leslie	Leslie and Alex	Alex and Matt	00:08:00	8	00:10:00	10
2013-11-14	Canton-S	20	mismatched	1	3	12:10:00	am	4	A3	12:20:00	12:33:00	R	R	disassortative	CMY	Starch	CxS	0	Michael and Leslie	Leslie and Alex	Alex and Matt	00:10:00	10	00:13:00	13
2013-11-14	Canton-S	20	mismatched	1	3	12:10:00	am	7	C1	12:24:00	12:44:00	R	R	disassortative	CMY	Starch	CxS	0	Michael and Leslie	Leslie and Alex	Alex and Matt	00:14:00	14	00:20:00	20
2013-11-14	Canton-S	20	mismatched	1	3	12:10:00	am	8	A1	12:26:00	12:41:00	R	R	disassortative	CMY	Starch	CxS	0	Michael and Leslie	Leslie and Alex	Alex and Matt	00:16:00	16	00:15:00	15
2013-11-14	Canton-S	20	mismatched	1	3	12:10:00	am	19	C2	12:55:00	13:21:00	R	R	disassortative	CMY	Starch	CxS	0	Michael and Leslie	Leslie and Alex	Alex and Matt	00:45:00	45	00:26:00	26
2013-11-14	Canton-S	20	mismatched	1	1	11:52:00	am	5	B1	12:00:00	12:21:00	L	R	assortative	Starch	Starch	Starch	1	Michael and Alex	NA	Melina	00:08:00	8	00:21:00	21
2013-11-14	Canton-S	20	mismatched	1	1	11:52:00	am	6	A3	12:01:00	12:21:00	L	R	assortative	Starch	Starch	Starch	1	Michael and Alex	NA	Melina	00:09:00	9	00:20:00	20
2013-11-14	Canton-S	20	mismatched	1	1	11:52:00	am	8	C6	12:02:00	12:21:00	L	R	assortative	Starch	Starch	Starch	1	Michael and Alex	NA	Melina	00:10:00	10	00:19:00	19
2013-11-14	Canton-S	20	mismatched	1	1	11:52:00	am	11	A4	12:09:00	12:29:00	L	R	assortative	Starch	Starch	Starch	1	Michael and Alex	NA	Melina	00:17:00	17	00:20:00	20
2013-11-14	Canton-S	20	mismatched	1	1	11:52:00	am	15	A2	12:16:00	12:39:00	L	R	assortative	Starch	Starch	Starch	1	Michael and Alex	NA	Melina	00:24:00	24	00:23:00	23
2013-11-14	Canton-S	20	mismatched	1	1	11:52:00	am	18	C3	12:42:00	13:05:00	L	R	assortative	Starch	Starch	Starch	1	Michael and Alex	NA	Melina	00:50:00	50	00:23:00	23
2013-11-14	Canton-S	20	mismatched	1	2	11:50:00	am	1	A4	12:01:00	12:22:00	L	R	assortative	Starch	Starch	Starch	1	Michael and Alexs	NA	Matt	00:11:00	11	00:21:00	21
2013-11-14	Canton-S	20	mismatched	1	2	11:50:00	am	3	A2	12:03:00	12:22:00	L	R	assortative	Starch	Starch	Starch	1	Michael and Alexs	NA	Matt	00:13:00	13	00:19:00	19
2013-11-14	Canton-S	20	mismatched	1	4	12:19:00	pm	4	C4	12:32:00	13:03:00	L	L	disassortative	Starch	CMY	SxC	0	Michael and Leslie	Leslie and Michael	Leslie and Michael	00:13:00	13	00:31:00	31
2013-11-14	Canton-S	20	mismatched	1	4	12:19:00	pm	10	B4	12:40:00	13:07:00	L	L	disassortative	Starch	CMY	SxC	0	Michael and Leslie	Leslie and Michael	Leslie and Michael	00:21:00	21	00:27:00	27
2013-11-14	Canton-S	20	mismatched	1	4	12:19:00	pm	15	A6	13:09:00	13:30:00	L	L	disassortative	Starch	CMY	SxC	0	Michael and Leslie	Leslie and Michael	Leslie and Michael	00:50:00	50	00:21:00	21
2013-11-14	Canton-S	20	mismatched	1	4	12:19:00	pm	3	C3	12:31:00	12:48:00	L	R	assortative	CMY	CMY	CMY	1	Michael and Leslie	Leslie and Michael	Leslie and Michael	00:12:00	12	00:17:00	17
2013-11-14	Canton-S	20	mismatched	1	4	12:19:00	pm	7	C2	12:38:00	13:02:00	L	R	assortative	CMY	CMY	CMY	1	Michael and Leslie	Leslie and Michael	Leslie and Michael	00:19:00	19	00:24:00	24
2013-11-14	Canton-S	20	mismatched	1	4	12:19:00	pm	9	A3	12:40:00	12:58:00	L	R	assortative	CMY	CMY	CMY	1	Michael and Leslie	Leslie and Michael	Leslie and Michael	00:21:00	21	00:18:00	18
2013-11-14	Canton-S	20	mismatched	1	4	12:19:00	pm	11	C5	12:41:00	12:59:00	L	R	assortative	CMY	CMY	CMY	1	Michael and Leslie	Leslie and Michael	Leslie and Michael	00:22:00	22	00:18:00	18
2013-11-14	Canton-S	20	mismatched	1	4	12:19:00	pm	2	B6	12:31:00	12:45:00	R	L	assortative	CMY	CMY	CMY	1	Michael and Leslie	Leslie and Michael	Leslie and Michael	00:12:00	12	00:14:00	14
2013-11-14	Canton-S	20	mismatched	1	4	12:19:00	pm	8	A4	12:40:00	13:01:00	heterogamic wing clip		assortative	NA	NA	NA	1	Michael and Leslie	Leslie and Michael	Leslie and Michael	00:21:00	21	00:21:00	21
2013-11-14	Canton-S	20	mismatched	1	4	12:19:00	pm	13	B2	13:01:00	13:21:00	homogamic wing clip		disassortative	NA	NA	NA	0	Michael and Leslie	Leslie and Michael	Leslie and Michael	00:42:00	42	00:20:00	20
2013-11-14	Canton-S	20	mismatched	1	4	12:19:00	pm	1	A1	12:29:00	12:47:00	R	R	disassortative	CMY	Starch	CxS	0	Michael and Leslie	Leslie and Michael	Leslie and Michael	00:10:00	10	00:18:00	18
2013-11-14	Canton-S	20	mismatched	1	4	12:19:00	pm	5	C6	12:33:00	12:51:00	R	R	disassortative	CMY	Starch	CxS	0	Michael and Leslie	Leslie and Michael	Leslie and Michael	00:14:00	14	00:18:00	18
2013-11-14	Canton-S	20	mismatched	1	4	12:19:00	pm	6	A5	12:33:00	13:10:00	R	R	disassortative	CMY	Starch	CxS	0	Michael and Leslie	Leslie and Michael	Leslie and Michael	00:14:00	14	00:37:00	37
2013-11-14	Canton-S	20	mismatched	1	4	12:19:00	pm	12	B1	12:52:00	13:21:00	R	R	disassortative	CMY	Starch	CxS	0	Michael and Leslie	Leslie and Michael	Leslie and Michael	00:33:00	33	00:29:00	29
2013-11-14	Canton-S	20	mismatched	1	4	12:19:00	pm	14	C4	13:07:00	13:26:00	R	R	disassortative	CMY	Starch	CxS	0	Michael and Leslie	Leslie and Michael	Leslie and Michael	00:48:00	48	00:19:00	19
2014-02-12	Canton-S	20	matched	1	1	13:36:00	pm	1	A2	13:44:00	14:02:00	R	L	disassortative	Starch	CMY	SxC	0	Michael and Erica	Erica and MIchael	Erica	00:08:00	8	00:18:00	18
2014-02-12	Canton-S	10	matched	1	1	13:36:00	pm	3	A6	13:49:00	14:09:00	R	L	disassortative	Starch	CMY	SxC	0	Michael and Erica	Erica and MIchael	Erica	00:13:00	13	00:20:00	20
2014-02-12	Canton-S	10	matched	1	1	13:36:00	pm	7	B2	13:55:00	14:15:00	R	L	disassortative	Starch	CMY	SxC	0	Michael and Erica	Erica and MIchael	Erica	00:19:00	19	00:20:00	20
2014-02-12	Canton-S	10	matched	1	1	13:36:00	pm	8	B3	14:06:00	14:28:00	R	L	disassortative	Starch	CMY	SxC	0	Michael and Erica	Erica and MIchael	Erica	00:30:00	30	00:22:00	22
2014-02-12	Canton-S	10	matched	1	2	13:15:00	pm	8	D2	13:34:00	14:09:00	R	L	disassortative	Starch	CMY	SxC	0	Matt and Erica	Micahel	Matt and Michael	00:19:00	19	00:35:00	35
2014-02-12	Canton-S	10	matched	1	2	13:15:00	pm	12	C4	13:44:00	14:26:00	R	L	disassortative	Starch	CMY	SxC	0	Matt and Erica	Micahel	Matt and Michael	00:29:00	29	00:42:00	42
2014-02-12	Canton-S	10	matched	1	2	13:15:00	pm	13	A1	13:46:00	14:11:00	R	L	disassortative	Starch	CMY	SxC	0	Matt and Erica	Micahel	Matt and Michael	00:31:00	31	00:25:00	25
2014-02-12	Canton-S	10	matched	1	2	13:15:00	pm	14	D4	13:52:00	14:03:00	R	L	disassortative	Starch	CMY	SxC	0	Matt and Erica	Micahel	Matt and Michael	00:37:00	37	00:11:00	11
2014-02-12	Canton-S	10	matched	1	2	13:15:00	pm	15	A6	13:55:00	14:02:00	R	L	disassortative	Starch	CMY	SxC	0	Matt and Erica	Micahel	Matt and Michael	00:40:00	40	00:07:00	7
2014-02-12	Canton-S	10	matched	1	2	13:15:00	pm	19	D1	14:12:00	14:37:00	R	L	disassortative	Starch	CMY	SxC	0	Matt and Erica	Micahel	Matt and Michael	00:57:00	57	00:25:00	25
2014-02-12	Canton-S	10	matched	1	3	13:26:00	pm	4	B4	13:37:00	13:57:00	R	L	disassortative	Starch	CMY	SxC	0	Melina Michael	Michael and Erica	Michael	00:11:00	11	00:20:00	20
2014-02-12	Canton-S	10	matched	1	3	13:26:00	pm	5	A1	13:37:00	14:00:00	R	L	disassortative	Starch	CMY	SxC	0	Melina Michael	Michael and Erica	Michael	00:11:00	11	00:23:00	23
2014-02-12	Canton-S	10	matched	1	3	13:26:00	pm	9	D6	13:45:00	14:15:00	R	L	disassortative	Starch	CMY	SxC	0	Melina Michael	Michael and Erica	Michael	00:19:00	19	00:30:00	30
2014-02-12	Canton-S	10	matched	1	3	13:26:00	pm	14	A1	13:52:00	14:21:00	R	L	disassortative	Starch	CMY	SxC	0	Melina Michael	Michael and Erica	Michael	00:26:00	26	00:29:00	29
2014-02-12	Canton-S	10	matched	1	4	13:10:00	pm	1	D1	13:20:00	13:40:00	R	L	disassortative	Starch	CMY	SxC	0	Erica and Matt	Melina and Matt	matt and Melina	00:10:00	10	00:20:00	20
2014-02-12	Canton-S	10	matched	1	4	13:10:00	pm	5	D2	13:22:00	13:46:00	R	L	disassortative	Starch	CMY	SxC	0	Erica and Matt	Melina and Matt	matt and Melina	00:12:00	12	00:24:00	24
2014-02-12	Canton-S	10	matched	1	4	13:10:00	pm	6	A1	13:23:00	13:49:00	R	L	disassortative	Starch	CMY	SxC	0	Erica and Matt	Melina and Matt	matt and Melina	00:13:00	13	00:26:00	26
2014-02-12	Canton-S	10	matched	1	4	13:10:00	pm	11	A3	13:41:00	13:56:00	R	L	disassortative	Starch	CMY	SxC	0	Erica and Matt	Melina and Matt	matt and Melina	00:31:00	31	00:15:00	15
2014-02-12	Canton-S	10	matched	1	4	13:10:00	pm	15	B2	13:52:00	14:14:00	R	L	disassortative	Starch	CMY	SxC	0	Erica and Matt	Melina and Matt	matt and Melina	00:42:00	42	00:22:00	22
2014-02-12	Canton-S	10	matched	1	4	13:10:00	pm	17	B5	14:00:00	14:23:00	R	L	disassortative	Starch	CMY	SxC	0	Erica and Matt	Melina and Matt	matt and Melina	00:50:00	50	00:23:00	23
2014-02-12	Canton-S	10	mismatched	1	1	13:36:00	pm	2	B1	13:46:00	14:12:00	R	R	assortative	CMY	CMY	CMY	1	Michael and Erica	Erica and MIchael	Erica	00:10:00	10	00:26:00	26
2014-02-12	Canton-S	10	mismatched	1	1	13:36:00	pm	4	A4	13:52:00	14:12:00	R	R	assortative	CMY	CMY	CMY	1	Michael and Erica	Erica and MIchael	Erica	00:16:00	16	00:20:00	20
2014-02-12	Canton-S	10	mismatched	1	1	13:36:00	pm	5	A3	13:52:00	14:13:00	R	R	assortative	CMY	CMY	CMY	1	Michael and Erica	Erica and MIchael	Erica	00:16:00	16	00:21:00	21
2014-02-12	Canton-S	10	mismatched	1	1	13:36:00	pm	6	A1	13:54:00	14:15:00	R	R	assortative	CMY	CMY	CMY	1	Michael and Erica	Erica and MIchael	Erica	00:18:00	18	00:21:00	21
2014-02-12	Canton-S	10	mismatched	1	1	13:36:00	pm	9	B5	14:25:00	NA	R	R	assortative	CMY	CMY	CMY	1	Michael and Erica	Erica and MIchael	Erica	00:49:00	49	#VALUE!	#VALUE!
2014-02-12	Canton-S	10	mismatched	1	2	13:15:00	pm	2	A5	13:23:00	13:40:00	R	R	assortative	CMY	CMY	CMY	1	Matt and Erica	Micahel	Matt and Michael	00:08:00	8	00:17:00	17
2014-02-12	Canton-S	10	mismatched	1	2	13:15:00	pm	11	C2	13:42:00	14:10:00	R	R	assortative	CMY	CMY	CMY	1	Matt and Erica	Micahel	Matt and Michael	00:27:00	27	00:28:00	28
2014-02-12	Canton-S	10	mismatched	1	2	13:15:00	pm	16	C5	13:58:00	14:27:00	R	R	assortative	CMY	CMY	CMY	1	Matt and Erica	Micahel	Matt and Michael	00:43:00	43	00:29:00	29
2014-02-12	Canton-S	10	mismatched	1	3	13:26:00	pm	2	B6	13:37:00	14:00:00	R	R	assortative	CMY	CMY	CMY	1	Melina Michael	Michael and Erica	Michael	00:11:00	11	00:23:00	23
2014-02-12	Canton-S	10	mismatched	1	3	13:26:00	pm	3	C6	13:37:00	13:57:00	R	R	assortative	CMY	CMY	CMY	1	Melina Michael	Michael and Erica	Michael	00:11:00	11	00:20:00	20
2014-02-12	Canton-S	10	mismatched	1	3	13:26:00	pm	6	B3	13:42:00	13:57:00	R	R	assortative	CMY	CMY	CMY	1	Melina Michael	Michael and Erica	Michael	00:16:00	16	00:15:00	15
2014-02-12	Canton-S	10	mismatched	1	3	13:26:00	pm	15	A3	13:56:00	14:28:00	R	R	assortative	CMY	CMY	CMY	1	Melina Michael	Michael and Erica	Michael	00:30:00	30	00:32:00	32
2014-02-12	Canton-S	10	mismatched	1	3	13:26:00	pm	16	A5	14:04:00	NA	R	R	assortative	CMY	CMY	CMY	1	Melina Michael	Michael and Erica	Michael	00:38:00	38	#VALUE!	#VALUE!
2014-02-12	Canton-S	10	mismatched	1	4	13:10:00	pm	9	C2	13:36:00	13:56:00	R	R	assortative	CMY	CMY	CMY	1	Erica and Matt	Melina and Matt	matt and Melina	00:26:00	26	00:20:00	20
2014-02-12	Canton-S	10	mismatched	1	4	13:10:00	pm	19	D6	14:02:00	14:27:00	R	R	assortative	CMY	CMY	CMY	1	Erica and Matt	Melina and Matt	matt and Melina	00:52:00	52	00:25:00	25
2014-02-12	Canton-S	10	mismatched	1	4	13:10:00	pm	20	B1	14:09:00	14:27:00	R	R	assortative	CMY	CMY	CMY	1	Erica and Matt	Melina and Matt	matt and Melina	00:59:00	59	00:18:00	18
2014-02-12	Canton-S	10	matched	1	3	13:26:00	pm	17	B6	14:04:00	14:21:00	L	R	disassortative	CMY	Starch	CxS	0	Melina Michael	Michael and Erica	Michael	00:38:00	38	00:17:00	17
2014-02-12	Canton-S	10	matched	1	3	13:26:00	pm	18	D2	14:07:00	14:25:00	L	R	disassortative	CMY	Starch	CxS	0	Melina Michael	Michael and Erica	Michael	00:41:00	41	00:18:00	18
2014-02-12	Canton-S	10	matched	1	3	13:26:00	pm	19	C5	14:17:00	14:25:00	L	R	disassortative	CMY	Starch	CxS	0	Melina Michael	Michael and Erica	Michael	00:51:00	51	00:08:00	8
2014-02-12	Canton-S	10	matched	1	4	13:10:00	pm	4	A5	13:22:00	13:49:00	L	R	disassortative	CMY	Starch	CxS	0	Erica and Matt	Melina and Matt	matt and Melina	00:12:00	12	00:27:00	27
2014-02-12	Canton-S	10	matched	1	4	13:10:00	pm	12	B3	13:43:00	14:02:00	L	R	disassortative	CMY	Starch	CxS	0	Erica and Matt	Melina and Matt	matt and Melina	00:33:00	33	00:19:00	19
2014-02-12	Canton-S	10	matched	1	4	13:10:00	pm	14	A2	13:51:00	14:09:00	L	R	disassortative	CMY	Starch	CxS	0	Erica and Matt	Melina and Matt	matt and Melina	00:41:00	41	00:18:00	18
2014-02-12	Canton-S	10	matched	1	4	13:10:00	pm	16	C5	13:54:00	14:17:00	L	R	disassortative	CMY	Starch	CxS	0	Erica and Matt	Melina and Matt	matt and Melina	00:44:00	44	00:23:00	23
2014-02-12	Canton-S	10	matched	1	4	13:10:00	pm	18	B4	14:01:00	14:31:00	L	R	disassortative	CMY	Starch	CxS	0	Erica and Matt	Melina and Matt	matt and Melina	00:51:00	51	00:30:00	30
2014-02-12	Canton-S	10	matched	1	2	13:15:00	pm	1	D3	13:21:00	13:44:00	L	L	assortative	Starch	Starch	Starch	1	Matt and Erica	Micahel	Matt and Michael	00:06:00	6	00:23:00	23
2014-02-12	Canton-S	10	matched	1	2	13:15:00	pm	3	B6	13:24:00	13:44:00	L	L	assortative	Starch	Starch	Starch	1	Matt and Erica	Micahel	Matt and Michael	00:09:00	9	00:20:00	20
2014-02-12	Canton-S	10	matched	1	2	13:15:00	pm	4	A4 OR B4 OR A2	13:26:00	13:41:00	L	L	assortative	Starch	Starch	Starch	1	Matt and Erica	Micahel	Matt and Michael	00:11:00	11	00:15:00	15
2014-02-12	Canton-S	10	matched	1	2	13:15:00	pm	5	B5	13:30:00	13:52:00	L	L	assortative	Starch	Starch	Starch	1	Matt and Erica	Micahel	Matt and Michael	00:15:00	15	00:22:00	22
2014-02-12	Canton-S	10	matched	1	2	13:15:00	pm	6	B2	13:33:00	13:47:00	L	L	assortative	Starch	Starch	Starch	1	Matt and Erica	Micahel	Matt and Michael	00:18:00	18	00:14:00	14
2014-02-12	Canton-S	10	matched	1	2	13:15:00	pm	7	B3	13:33:00	13:47:00	L	L	assortative	Starch	Starch	Starch	1	Matt and Erica	Micahel	Matt and Michael	00:18:00	18	00:14:00	14
2014-02-12	Canton-S	10	matched	1	2	13:15:00	pm	9	A4 OR B4 OR A2	13:37:00	13:40:00	L	L	assortative	Starch	Starch	Starch	1	Matt and Erica	Micahel	Matt and Michael	00:22:00	22	00:03:00	3
2014-02-12	Canton-S	10	matched	1	2	13:15:00	pm	10	B1	13:35:00	14:10:00	L	L	assortative	Starch	Starch	Starch	1	Matt and Erica	Micahel	Matt and Michael	00:20:00	20	00:35:00	35
2014-02-12	Canton-S	10	matched	1	2	13:15:00	pm	17	C6	13:58:00	14:24:00	L	L	assortative	Starch	Starch	Starch	1	Matt and Erica	Micahel	Matt and Michael	00:43:00	43	00:26:00	26
2014-02-12	Canton-S	10	matched	1	2	13:15:00	pm	18	A3	14:03:00	14:19:00	L	L	assortative	Starch	Starch	Starch	1	Matt and Erica	Micahel	Matt and Michael	00:48:00	48	00:16:00	16
2014-02-12	Canton-S	10	matched	1	3	13:26:00	pm	1	A6	13:36:00	13:57:00	L	L	assortative	Starch	Starch	Starch	1	Melina Michael	Michael and Erica	Michael	00:10:00	10	00:21:00	21
2014-02-12	Canton-S	10	matched	1	3	13:26:00	pm	7	A4	13:43:00	14:06:00	L	L	assortative	Starch	Starch	Starch	1	Melina Michael	Michael and Erica	Michael	00:17:00	17	00:23:00	23
2014-02-12	Canton-S	10	matched	1	3	13:26:00	pm	8	B1	13:44:00	14:06:00	L	L	assortative	Starch	Starch	Starch	1	Melina Michael	Michael and Erica	Michael	00:18:00	18	00:22:00	22
2014-02-12	Canton-S	10	matched	1	3	13:26:00	pm	11	C3	13:46:00	14:08:00	L	L	assortative	Starch	Starch	Starch	1	Melina Michael	Michael and Erica	Michael	00:20:00	20	00:22:00	22
2014-02-12	Canton-S	10	matched	1	3	13:26:00	pm	12	D3	13:47:00	14:18:00	L	L	assortative	Starch	Starch	Starch	1	Melina Michael	Michael and Erica	Michael	00:21:00	21	00:31:00	31
2014-02-12	Canton-S	10	matched	1	3	13:26:00	pm	13	B2	13:50:00	14:15:00	L	L	assortative	Starch	Starch	Starch	1	Melina Michael	Michael and Erica	Michael	00:24:00	24	00:25:00	25
2014-02-12	Canton-S	10	matched	1	4	13:10:00	pm	2	C1	13:21:00	13:36:00	L	L	assortative	Starch	Starch	Starch	1	Erica and Matt	Melina and Matt	matt and Melina	00:11:00	11	00:15:00	15
2014-02-12	Canton-S	10	matched	1	4	13:10:00	pm	3	C6	13:21:00	13:46:00	L	L	assortative	Starch	Starch	Starch	1	Erica and Matt	Melina and Matt	matt and Melina	00:11:00	11	00:25:00	25
2014-02-12	Canton-S	10	matched	1	4	13:10:00	pm	7	D4	13:30:00	13:51:00	L	L	assortative	Starch	Starch	Starch	1	Erica and Matt	Melina and Matt	matt and Melina	00:20:00	20	00:21:00	21
2014-02-12	Canton-S	10	matched	1	4	13:10:00	pm	8	D3	13:36:00	13:56:00	L	L	assortative	Starch	Starch	Starch	1	Erica and Matt	Melina and Matt	matt and Melina	00:26:00	26	00:20:00	20
2014-02-12	Canton-S	10	matched	1	4	13:10:00	pm	10	C3	13:40:00	14:03:00	L	L	assortative	Starch	Starch	Starch	1	Erica and Matt	Melina and Matt	matt and Melina	00:30:00	30	00:23:00	23
2014-02-12	Canton-S	10	matched	1	4	13:10:00	pm	13	A4	13:44:00	14:05:00	L	L	assortative	Starch	Starch	Starch	1	Erica and Matt	Melina and Matt	matt and Melina	00:34:00	34	00:21:00	21
